# Supplementary material for: (8S,9R,10S,11S,13S,14S,16S,17R)-4,4-Dichloro-16β-methyl-3,20-dioxo-17,21-bis­(propano­yloxy)-5β,8β-epoxy­pregna-1,9-diene
Source: Acta Crystallogr Sect E Struct Rep Online. 2009 Jul 22;65(Pt 9):o2220. doi: 10.1107/S1600536809028293 (PMC2970074; doi:10.1107/S1600536809028293)
Supplement: Supplementary file 2 [file e-65-o2220-Isup2.hkl]

# 
# h,k,l, Fc-squared, Fo-squared, sigma(Fo-squared) and status flag 
# 
data_I
_shelx_title '  P212121' 
_shelx_refln_list_code          4 
_shelx_F_calc_maximum      195.82 
_exptl_crystal_F_000      1168.00 
_reflns_d_resolution_high  0.7697 
 
loop_ 
 _symmetry_equiv_pos_as_xyz 
 'x, y, z' 
 '-x+1/2, -y, z+1/2' 
 'x+1/2, -y+1/2, -z' 
 '-x, y+1/2, -z+1/2' 
 
_cell_length_a    11.1556 
_cell_length_b    12.2281 
_cell_length_c    19.3476 
_cell_angle_alpha  90.000 
_cell_angle_beta   90.000 
_cell_angle_gamma  90.000 
 
_shelx_F_squared_multiplier     1.000 
 
loop_ 
 _refln_index_h 
 _refln_index_k 
 _refln_index_l 
 _refln_F_squared_calc 
 _refln_F_squared_meas 
 _refln_F_squared_sigma 
 _refln_observed_status 
   2   0   0    15912.22    17073.27    862.88 o 
   4   0   0    27020.73    31615.78   1277.52 o 
   6   0   0     3723.08     3616.87    149.88 o 
   8   0   0      393.34      411.58     28.05 o 
  10   0   0     2572.41     2769.72    125.71 o 
  12   0   0       88.19       85.22     22.33 o 
  14   0   0       82.19       54.54     43.96 o 
   1   1   0     1076.09      980.20     42.49 o 
   2   1   0     1951.18     1571.44    125.42 o 
   3   1   0      585.63      390.89     19.18 o 
   4   1   0      542.18      362.26     45.17 o 
   5   1   0      307.96      381.72     20.72 o 
   6   1   0        3.50       -4.30     13.60 o 
   7   1   0      237.99      251.99     13.07 o 
   8   1   0        1.35      -17.71     11.81 o 
   9   1   0        1.29      -13.96     13.25 o 
  10   1   0        0.06       44.63     14.50 o 
  11   1   0      817.14      892.62     39.37 o 
  12   1   0       37.79        5.08     24.01 o 
  13   1   0      397.18      384.50     32.98 o 
  14   1   0       86.74       56.16     26.01 o 
   0   2   0      688.10      810.34     34.44 o 
   1   2   0     4408.82     4795.69    230.92 o 
   2   2   0     1474.67     1455.56     58.36 o 
   3   2   0      256.52      212.14     16.59 o 
   4   2   0     1114.44     1157.92     55.22 o 
   5   2   0     4915.85     5514.23    188.26 o 
   6   2   0     2139.38     1958.10     62.85 o 
   7   2   0      159.85      149.38     12.18 o 
   8   2   0       16.35        4.19     10.90 o 
   9   2   0       12.69      -11.15     21.93 o 
  10   2   0      632.52      581.49     30.21 o 
  11   2   0      339.23      341.17     19.65 o 
  12   2   0      457.57      483.47     25.69 o 
  13   2   0       26.39      -20.58     31.20 o 
  14   2   0       13.26       18.71     33.43 o 
   1   3   0      377.40      332.26     18.76 o 
   2   3   0    17162.96    18347.07   1083.62 o 
   3   3   0      673.16      607.12     32.43 o 
   4   3   0      681.53      686.17     32.31 o 
   5   3   0     2426.50     2211.30     90.84 o 
   6   3   0      455.96      320.58     35.22 o 
   7   3   0     5758.65     5483.33    216.95 o 
   8   3   0     3106.11     3048.53    124.43 o 
   9   3   0       51.55       78.10     28.08 o 
  10   3   0       43.62       26.71     14.50 o 
  11   3   0       60.39       80.48     17.66 o 
  12   3   0       98.12      104.94     30.66 o 
  13   3   0      589.46      675.44     88.20 o 
  14   3   0       31.97      -39.23     33.13 o 
   0   4   0     6446.71     7166.09    292.59 o 
   1   4   0      261.00      211.17     11.43 o 
   2   4   0     5822.95     6194.58    250.63 o 
   3   4   0     1542.00     1369.19    102.18 o 
   4   4   0     2095.80     2026.38     71.94 o 
   5   4   0     1483.79     1411.80     51.62 o 
   6   4   0     1546.71     1384.28     51.21 o 
   7   4   0       48.27       46.08     17.99 o 
   8   4   0      441.07      558.80     82.78 o 
   9   4   0      111.53      101.73     28.36 o 
  10   4   0      132.64       74.97     14.25 o 
  11   4   0       47.69       18.66     14.09 o 
  12   4   0       56.99       37.87     25.98 o 
  13   4   0       13.50      -44.62     30.76 o 
  14   4   0       64.08       80.29     34.75 o 
   1   5   0     1816.25     2005.64     71.19 o 
   2   5   0    11706.54    13145.58    535.99 o 
   3   5   0      388.26      395.11     29.05 o 
   4   5   0      308.00      245.95     16.32 o 
   5   5   0      661.10      641.68     34.16 o 
   6   5   0      225.35      209.79     13.76 o 
   7   5   0       37.54        7.36     19.98 o 
   8   5   0      182.47      185.86     18.69 o 
   9   5   0       29.88       35.97     14.15 o 
  10   5   0        2.20      -12.62     15.74 o 
  11   5   0       49.31       94.36     29.13 o 
  12   5   0       91.26       92.98     25.42 o 
  13   5   0        0.95      -47.92     31.94 o 
   0   6   0      859.25     1134.37    115.25 o 
   1   6   0      197.16      164.83     13.60 o 
   2   6   0       15.85       56.71     26.25 o 
   3   6   0        1.94      -14.59     20.30 o 
   4   6   0      447.24      384.12     20.31 o 
   5   6   0      987.88      864.32     36.36 o 
   6   6   0     1574.15     1514.54     58.32 o 
   7   6   0       79.31       53.06     17.76 o 
   8   6   0       74.40       57.84     14.06 o 
   9   6   0      426.24      448.05     23.54 o 
  10   6   0       23.64       27.94     27.82 o 
  11   6   0      406.44      428.78     43.19 o 
  12   6   0       52.96       17.90     24.96 o 
  13   6   0       29.15       21.68     36.94 o 
   1   7   0     2760.86     3162.16     97.14 o 
   2   7   0     2540.43     2603.68    100.03 o 
   3   7   0     1153.07     1079.19     76.89 o 
   4   7   0      944.85      986.80     42.94 o 
   5   7   0      347.47      376.57     29.63 o 
   6   7   0        0.46       -6.49     23.09 o 
   7   7   0      155.53      125.59     19.43 o 
   8   7   0       12.44      -18.47     16.50 o 
   9   7   0      144.50      102.24     24.61 o 
  10   7   0      700.65      687.40     53.08 o 
  11   7   0        4.60       23.14     30.29 o 
  12   7   0      150.66      181.78     35.51 o 
  13   7   0        6.30      -23.14     33.37 o 
   0   8   0     2410.35     2746.69    127.23 o 
   1   8   0     3619.52     3731.69    114.81 o 
   2   8   0       22.64        0.47     14.19 o 
   3   8   0      166.56      146.70     14.46 o 
   4   8   0      323.71      291.37     24.47 o 
   5   8   0     1063.51     1082.56     42.55 o 
   6   8   0      314.69      337.44     33.96 o 
   7   8   0        0.94      -24.63     16.42 o 
   8   8   0       24.14      -33.65     22.43 o 
   9   8   0      188.17      180.69     27.31 o 
  10   8   0      508.62      530.73     44.72 o 
  11   8   0      582.59      693.56     54.71 o 
  12   8   0       36.01       40.03     33.77 o 
   1   9   0      381.18      378.75     26.98 o 
   2   9   0      631.30      649.53     39.92 o 
   3   9   0     1552.46     1334.31     69.97 o 
   4   9   0     3022.36     2880.60    112.53 o 
   5   9   0      124.35      146.97     17.44 o 
   6   9   0     2922.45     2856.52     97.06 o 
   7   9   0      417.89      413.53     45.17 o 
   8   9   0      438.73      436.70     34.01 o 
   9   9   0      118.01       80.29     34.57 o 
  10   9   0        1.85       23.19     31.17 o 
  11   9   0       92.12       78.33     35.44 o 
   0  10   0      543.00      565.58     81.86 o 
   1  10   0        0.37       13.27     16.56 o 
   2  10   0      700.58      861.31     63.67 o 
   3  10   0      447.04      442.66     23.94 o 
   4  10   0      397.33      349.57     39.15 o 
   5  10   0      637.32      648.29     31.60 o 
   6  10   0       70.17       52.69     17.57 o 
   7  10   0      618.22      651.25     37.86 o 
   8  10   0        3.04       15.60     23.66 o 
   9  10   0        2.11       38.56     31.46 o 
  10  10   0      208.96      238.82     38.32 o 
  11  10   0       23.55        8.88     46.49 o 
   1  11   0     3397.35     3333.56    218.82 o 
   2  11   0        0.77      143.65     56.50 o 
   3  11   0     2262.94     1939.60     75.07 o 
   4  11   0      112.67      144.90     22.57 o 
   5  11   0       45.78       24.48     17.27 o 
   6  11   0        6.45      -23.64     26.24 o 
   7  11   0     1463.07     1415.49     63.47 o 
   8  11   0       36.07       43.75     32.67 o 
   9  11   0      447.62      542.32     48.40 o 
  10  11   0       16.82       59.62     50.29 o 
   0  12   0      301.04      255.62     69.86 o 
   1  12   0       16.03       45.64     44.84 o 
   2  12   0     1529.24     1497.62    111.36 o 
   3  12   0        0.31      -19.60     26.28 o 
   4  12   0      457.12      435.60     35.55 o 
   5  12   0       15.08       -5.00     34.07 o 
   6  12   0      259.15      258.87     28.47 o 
   7  12   0      484.85      501.08     41.13 o 
   8  12   0      236.83      302.73     40.66 o 
   9  12   0        0.93       22.52     61.14 o 
   1  13   0       92.05      129.32     48.99 o 
   2  13   0       34.59       13.59     46.22 o 
   3  13   0       12.90       13.59     29.30 o 
   4  13   0       34.45       68.48     46.19 o 
   5  13   0       20.25       58.90     40.10 o 
   6  13   0       22.68       73.76     30.25 o 
   7  13   0       74.74       75.77     32.79 o 
   8  13   0       10.13       65.29     37.25 o 
   0  14   0     1028.88      902.62    118.23 o 
   1  14   0       22.68      134.18     74.72 o 
   2  14   0       59.88       83.72     32.56 o 
   3  14   0       37.87       48.06     48.92 o 
   4  14   0     1492.71     1380.02    107.80 o 
   5  14   0      105.26      175.18     70.39 o 
   6  14   0      408.10      453.05     54.54 o 
   1  15   0      502.04      459.34     64.44 o 
   2  15   0      104.10      135.52     54.30 o 
   3  15   0        8.07       86.16     52.01 o 
   4  15   0        5.76      118.77     52.95 o 
   1   0   1     7906.88     9725.87    318.01 o 
   2   0   1     7391.82     8398.82    454.34 o 
   3   0   1     2843.53     2402.49     93.90 o 
   4   0   1       26.99       22.35     18.27 o 
   5   0   1    10023.06    10934.40    299.46 o 
   6   0   1        7.83      -17.52     11.68 o 
   7   0   1     1197.86     1131.94     37.19 o 
   8   0   1       10.01      -22.42     14.95 o 
   9   0   1      172.89      170.74     13.65 o 
  10   0   1      110.27      123.59     18.14 o 
  11   0   1     2663.16     3043.70     94.86 o 
  12   0   1      102.99      116.60     16.96 o 
  13   0   1        6.70       -8.85     17.82 o 
  14   0   1      370.32      346.34     27.32 o 
 -14   1   1       85.30       45.77     26.66 o 
 -13   1   1       76.77       55.89     20.80 o 
 -12   1   1      264.50      300.93     23.63 o 
 -11   1   1      147.37      259.00     40.94 o 
 -10   1   1      141.84      234.96     33.47 o 
  -9   1   1      492.17      523.35     23.36 o 
  -8   1   1     1884.92     1772.48     57.24 o 
  -7   1   1      454.37      454.85     20.56 o 
  -6   1   1      439.53      440.79     17.93 o 
  -5   1   1     1026.62     1096.46     33.22 o 
  -4   1   1     4877.25     5202.67    188.65 o 
  -3   1   1       13.78       17.73      8.55 o 
  -2   1   1     7224.22     7797.64    259.70 o 
  -1   1   1     6559.78     6997.16    291.41 o 
   0   1   1     1138.53     1233.71     50.73 o 
   1   1   1     6603.99     7902.21    261.44 o 
   2   1   1     7361.00     8579.99    288.99 o 
   3   1   1       13.74        9.02      7.71 o 
   4   1   1     4950.96     5515.03    249.43 o 
   5   1   1     1045.74     1053.00     52.17 o 
   6   1   1      415.93      380.70     23.86 o 
   7   1   1      440.29      448.33     18.90 o 
   8   1   1     1909.93     1813.18     54.42 o 
   9   1   1      485.11      508.03     22.64 o 
  10   1   1      130.32      152.10     23.30 o 
  11   1   1      144.19      211.23     20.51 o 
  12   1   1      257.34      248.36     20.28 o 
  13   1   1       77.97       41.30     18.58 o 
  14   1   1       92.70      111.13     48.83 o 
 -14   2   1      139.61      198.97     44.06 o 
 -13   2   1      456.87      487.64     30.01 o 
 -12   2   1       74.99       71.82     22.15 o 
 -11   2   1      429.20      493.10     29.39 o 
 -10   2   1      454.04      485.65     23.77 o 
  -9   2   1     1578.12     1490.79     51.00 o 
  -8   2   1      479.12      502.22     27.07 o 
  -7   2   1      505.24      509.34     24.22 o 
  -6   2   1      931.61      921.90     42.88 o 
  -5   2   1     2702.80     3021.30    116.87 o 
  -4   2   1     2833.57     3084.31     96.40 o 
  -3   2   1     6090.76     6792.00    218.86 o 
  -2   2   1     3877.82     4181.02    138.10 o 
  -1   2   1    15855.57    16827.15    708.70 o 
   0   2   1      778.41     1344.32     58.99 o 
   1   2   1    15579.46    17830.91    749.97 o 
   2   2   1     3855.93     3817.18    149.72 o 
   3   2   1     6033.80     6652.19    243.29 o 
   4   2   1     2831.11     3056.93     99.31 o 
   5   2   1     2811.76     3150.97    105.79 o 
   6   2   1      937.42     1000.36     38.79 o 
   7   2   1      489.35      539.29     45.83 o 
   8   2   1      477.97      405.26     23.89 o 
   9   2   1     1538.71     1284.05     53.87 o 
  10   2   1      439.07      434.76     22.01 o 
  11   2   1      441.01      468.57     46.26 o 
  12   2   1       68.50       61.50     17.49 o 
  13   2   1      455.10      489.08     36.38 o 
  14   2   1      139.72      169.69     37.03 o 
 -14   3   1      252.28      271.72     40.27 o 
 -13   3   1      260.54      315.04     43.72 o 
 -12   3   1      141.95      183.19     25.66 o 
 -11   3   1      564.84      625.17     31.33 o 
 -10   3   1        5.73      -14.32     13.93 o 
  -9   3   1     1833.93     1831.25     61.21 o 
  -8   3   1      989.54     1520.24     73.53 o 
  -7   3   1     1416.47     1342.25     67.06 o 
  -6   3   1     3012.86     2952.74     93.89 o 
  -5   3   1     2457.76     2378.59     76.21 o 
  -4   3   1      572.49      569.49     22.13 o 
  -3   3   1     1598.20     1740.92     55.67 o 
  -2   3   1    12955.08    14512.32    502.53 o 
  -1   3   1     1146.53     1046.83     53.35 o 
   0   3   1     9170.34    10531.70    351.68 o 
   1   3   1     1093.46      846.36     53.09 o 
   2   3   1    12982.71    13363.91    623.17 o 
   3   3   1     1533.34     1626.00     57.77 o 
   4   3   1      561.98      522.98     22.66 o 
   5   3   1     2485.32     2415.73     75.68 o 
   6   3   1     3023.64     2973.09     93.24 o 
   7   3   1     1476.02     1473.07     61.85 o 
   8   3   1      963.01      899.30     54.18 o 
   9   3   1     1849.18     1855.93     60.73 o 
  10   3   1        6.52       -6.55     12.95 o 
  11   3   1      568.37      555.23     30.66 o 
  12   3   1      140.68      154.01     23.54 o 
  13   3   1      260.72      221.61     37.01 o 
  14   3   1      252.25      241.20     39.50 o 
 -14   4   1      186.50      183.08     37.92 o 
 -13   4   1       38.50       -9.82     31.75 o 
 -12   4   1      158.02      152.32     64.53 o 
 -11   4   1       85.35       58.66     18.28 o 
 -10   4   1       59.69       42.32     14.44 o 
  -9   4   1      523.83      495.15     31.53 o 
  -8   4   1     3169.84     3122.11    110.92 o 
  -7   4   1      423.06      383.59     24.82 o 
  -6   4   1       19.97       -8.27     13.32 o 
  -5   4   1      520.09      454.63     19.66 o 
  -4   4   1     2612.02     2752.53     90.01 o 
  -3   4   1     1084.22     1067.95     63.00 o 
  -2   4   1     1727.63     1796.88     62.80 o 
  -1   4   1      826.43      829.15     38.45 o 
   0   4   1      180.15      240.90     20.37 o 
   1   4   1      825.65      921.40    169.75 o 
   2   4   1     1742.44     1963.47     80.09 o 
   3   4   1     1065.71     1109.05     53.27 o 
   4   4   1     2615.62     2668.40     92.75 o 
   5   4   1      521.75      458.25     27.58 o 
   6   4   1       20.91        7.39     11.54 o 
   7   4   1      433.23      505.34     39.88 o 
   8   4   1     3153.15     2989.63    106.57 o 
   9   4   1      533.65      488.53     23.24 o 
  10   4   1       64.34       38.23     16.26 o 
  11   4   1       86.93       67.29     20.77 o 
  12   4   1      159.02      172.45     29.41 o 
  13   4   1       34.90       -6.36     32.34 o 
  14   4   1      190.52      164.38     38.12 o 
 -13   5   1      358.64      398.83     59.64 o 
 -12   5   1      169.63      161.61     31.25 o 
 -11   5   1      726.12      734.17     44.07 o 
 -10   5   1      307.56      267.89     31.70 o 
  -9   5   1      303.21      289.97     23.21 o 
  -8   5   1      399.37      382.39     22.86 o 
  -7   5   1      805.66      688.87     32.52 o 
  -6   5   1        6.82      -12.31     14.99 o 
  -5   5   1      352.76      317.77     18.18 o 
  -4   5   1     3026.79     2635.94    107.40 o 
  -3   5   1     2736.70     2653.99     94.73 o 
  -2   5   1      115.84      105.94     14.01 o 
  -1   5   1      156.73      156.86     21.22 o 
   0   5   1        2.62        8.56     15.08 o 
   1   5   1      167.43      159.83     24.31 o 
   2   5   1      106.88       93.07     22.96 o 
   3   5   1     2716.25     2835.38    115.71 o 
   4   5   1     3056.14     3014.64    196.26 o 
   5   5   1      357.49      370.25     20.99 o 
   6   5   1        7.41      -16.19     13.29 o 
   7   5   1      800.27      677.29     31.00 o 
   8   5   1      392.78      389.47     27.03 o 
   9   5   1      317.80      330.10     21.29 o 
  10   5   1      304.17      294.75     23.07 o 
  11   5   1      711.82      677.18     51.76 o 
  12   5   1      176.78      201.44     30.99 o 
  13   5   1      371.10      370.96     43.41 o 
 -13   6   1       35.14       -0.65     33.43 o 
 -12   6   1      154.74      164.05     30.08 o 
 -11   6   1       58.36       90.37     35.33 o 
 -10   6   1     1101.07     1071.87     52.54 o 
  -9   6   1        4.17       13.92     16.05 o 
  -8   6   1      386.53      348.22     22.45 o 
  -7   6   1      429.94      370.00     27.36 o 
  -6   6   1     1114.02      922.98     47.21 o 
  -5   6   1      644.03      576.61     34.58 o 
  -4   6   1     2338.53     2173.62     90.45 o 
  -3   6   1     2363.90     2459.10     88.09 o 
  -2   6   1     1129.91     1259.84     70.08 o 
  -1   6   1       16.88       17.21     23.53 o 
   0   6   1     4949.97     5471.04    166.51 o 
   1   6   1       15.64       -8.51     11.21 o 
   2   6   1     1115.16     1132.27     74.70 o 
   3   6   1     2362.69     2564.48     92.95 o 
   4   6   1     2271.18     2180.50     88.86 o 
   5   6   1      645.50      632.90     40.29 o 
   6   6   1     1139.41     1042.70     48.37 o 
   7   6   1      421.61      341.31     20.22 o 
   8   6   1      388.09      341.81     19.38 o 
   9   6   1        5.00        7.56     17.02 o 
  10   6   1     1088.99     1004.24     45.39 o 
  11   6   1       56.29       70.43     29.90 o 
  12   6   1      167.16      177.54     51.43 o 
  13   6   1       33.10       23.45     33.21 o 
 -12   7   1       94.92      109.35     36.32 o 
 -11   7   1      115.10      116.44     36.70 o 
 -10   7   1      242.75      336.47     41.27 o 
  -9   7   1      486.84      479.87     32.42 o 
  -8   7   1      224.84      213.17     22.20 o 
  -7   7   1      225.96      181.50     17.79 o 
  -6   7   1      184.11      120.55     25.37 o 
  -5   7   1     1813.61     1825.06     80.11 o 
  -4   7   1      353.18      358.01     20.97 o 
  -3   7   1      594.73      556.62     39.65 o 
  -2   7   1       79.22       72.42     16.47 o 
  -1   7   1      379.35      319.64     36.35 o 
   0   7   1      813.25     1043.02     38.63 o 
   1   7   1      384.45      511.13     67.46 o 
   2   7   1       77.33       95.89     25.40 o 
   3   7   1      593.07      589.74     31.20 o 
   4   7   1      354.05      381.73     24.19 o 
   5   7   1     1813.39     1792.89     67.36 o 
   6   7   1      184.98      161.23     17.38 o 
   7   7   1      234.93      212.92     19.07 o 
   8   7   1      225.58      197.22     24.88 o 
   9   7   1      487.44      465.84     28.41 o 
  10   7   1      247.21      257.59     48.86 o 
  11   7   1      117.85      179.80     33.30 o 
  12   7   1       96.07      109.93     40.47 o 
 -12   8   1       63.46       66.17     34.22 o 
 -11   8   1      235.06      304.42     37.99 o 
 -10   8   1      725.56      777.80     55.90 o 
  -9   8   1      412.12      442.33     58.31 o 
  -8   8   1      330.61      336.68     26.81 o 
  -7   8   1       16.40      -15.00     16.59 o 
  -6   8   1      667.59      591.32     38.22 o 
  -5   8   1     1788.75     1675.47     86.48 o 
  -4   8   1      336.55      376.81     25.42 o 
  -3   8   1       84.87       62.62     15.31 o 
  -2   8   1      336.31      358.44     27.08 o 
  -1   8   1      625.21      767.98     32.63 o 
   0   8   1     1979.04     2181.88     75.84 o 
   1   8   1      626.30      748.44     66.05 o 
   2   8   1      313.09      278.08     21.46 o 
   3   8   1       87.00       72.00     12.67 o 
   4   8   1      354.37      378.09     24.82 o 
   5   8   1     1769.52     1792.03     63.29 o 
   6   8   1      629.94      566.58     27.34 o 
   7   8   1       13.91      -24.29     16.20 o 
   8   8   1      333.23      310.35     29.24 o 
   9   8   1      416.19      441.95     52.82 o 
  10   8   1      709.01      599.87     40.96 o 
  11   8   1      229.83      259.37     41.94 o 
  12   8   1       60.45       67.63     33.42 o 
 -11   9   1       56.40       29.85     45.27 o 
 -10   9   1       59.33       43.66     46.33 o 
  -9   9   1      140.62      130.24     44.53 o 
  -8   9   1      229.35      208.42     53.49 o 
  -7   9   1      656.63      596.38     38.25 o 
  -6   9   1      147.84      150.15     41.38 o 
  -5   9   1      812.05      809.96     41.72 o 
  -4   9   1      383.66      365.67     40.27 o 
  -3   9   1     1407.02     1284.27     65.72 o 
  -2   9   1      940.72      970.58     44.21 o 
  -1   9   1      244.51      267.10     22.83 o 
   0   9   1       88.91      109.32     48.44 o 
   1   9   1      250.34      259.38     16.00 o 
   2   9   1      966.00      946.84     43.21 o 
   3   9   1     1435.60     1381.33     75.99 o 
   4   9   1      381.75      368.79     30.83 o 
   5   9   1      824.67      792.55     35.12 o 
   6   9   1      139.14      161.12     26.51 o 
   7   9   1      663.18      566.86     34.42 o 
   8   9   1      233.54      225.58     26.19 o 
   9   9   1      143.46      148.64     27.86 o 
  10   9   1       60.09       77.85     27.83 o 
  11   9   1       53.84       53.18     33.71 o 
 -11  10   1       22.43       13.76     34.77 o 
 -10  10   1       44.75       46.27     33.69 o 
  -9  10   1        7.29        6.99     31.61 o 
  -8  10   1      355.43      397.60     35.77 o 
  -7  10   1       62.05       85.93     26.94 o 
  -6  10   1       73.31       63.95     17.20 o 
  -5  10   1        3.50        4.06     16.03 o 
  -4  10   1      177.27      182.68     35.94 o 
  -3  10   1      402.67      426.42     38.88 o 
  -2  10   1     2414.48     2374.13    115.49 o 
  -1  10   1       10.27       22.55     22.46 o 
   0  10   1      150.13      153.29     17.71 o 
   1  10   1        9.23       13.89     16.12 o 
   2  10   1     2413.65     2360.00     93.16 o 
   3  10   1      399.49      403.31     39.44 o 
   4  10   1      173.57      151.56     24.18 o 
   5  10   1        3.28      -20.83     15.88 o 
   6  10   1       72.60       63.56     21.79 o 
   7  10   1       62.61       63.25     23.41 o 
   8  10   1      350.32      362.56     35.58 o 
   9  10   1        8.66      -11.30     28.87 o 
  10  10   1       45.87      111.09     53.51 o 
  11  10   1       21.39       35.72     35.13 o 
 -10  11   1      257.20      278.58     41.43 o 
  -9  11   1       39.79       54.17     34.19 o 
  -8  11   1      468.12      506.89     40.79 o 
  -7  11   1      606.81      710.99     48.34 o 
  -6  11   1      137.85      107.65     16.34 o 
  -5  11   1      117.03       81.86     17.62 o 
  -4  11   1      511.68      487.37     26.44 o 
  -3  11   1      105.27       74.03     35.01 o 
  -2  11   1     1833.15     1680.85     83.86 o 
  -1  11   1       27.72      117.34     45.69 o 
   0  11   1       16.52      -43.22     42.85 o 
   1  11   1       32.04      149.27     68.51 o 
   2  11   1     1853.84     1695.35     71.98 o 
   3  11   1       95.98       95.71     41.72 o 
   4  11   1      500.02      447.55     29.94 o 
   5  11   1      114.94      103.20     22.42 o 
   6  11   1      135.54      105.61     24.08 o 
   7  11   1      590.44      590.96     37.23 o 
   8  11   1      477.58      444.37     36.97 o 
   9  11   1       36.89       39.86     29.51 o 
  10  11   1      254.73      259.51     40.95 o 
  -9  12   1      254.90      270.93     42.13 o 
  -8  12   1       61.28       76.69     32.47 o 
  -7  12   1      217.88      262.63     34.66 o 
  -6  12   1       39.49       66.18     28.90 o 
  -5  12   1      504.34      525.15     32.72 o 
  -4  12   1       81.55       83.22     22.69 o 
  -3  12   1      100.76       85.30     22.16 o 
  -2  12   1      215.46      248.76     50.33 o 
  -1  12   1      289.99      240.90     50.01 o 
   0  12   1      169.23      193.88     66.14 o 
   1  12   1      311.95      307.11     51.93 o 
   2  12   1      217.56      267.80     50.14 o 
   3  12   1       96.58       73.28     27.47 o 
   4  12   1       81.97       51.15     22.63 o 
   5  12   1      520.86      515.21     37.66 o 
   6  12   1       41.32       32.62     24.23 o 
   7  12   1      215.19      194.74     28.35 o 
   8  12   1       59.93       52.55     48.53 o 
   9  12   1      248.95      262.39     40.78 o 
  -8  13   1      108.69      177.81     71.47 o 
  -7  13   1       28.62       38.08     32.15 o 
  -6  13   1      206.57      225.93     33.50 o 
  -5  13   1      156.76      168.19     33.94 o 
  -4  13   1      307.05      360.93     37.70 o 
  -3  13   1      199.90      207.94     33.67 o 
  -2  13   1        2.20       36.44     46.91 o 
  -1  13   1        7.66       39.05     46.96 o 
   0  13   1      175.47      170.78     49.39 o 
   1  13   1        8.00       64.66     47.31 o 
   2  13   1        0.98      -51.15     53.39 o 
   3  13   1      201.97      253.76     52.04 o 
   4  13   1      300.40      344.25     46.11 o 
   5  13   1      154.68      167.68     32.54 o 
   6  13   1      208.12      186.49     27.97 o 
   7  13   1       27.87      -19.53     36.43 o 
   8  13   1      103.63      171.53     39.30 o 
  -6  14   1       40.18       93.12     54.26 o 
  -5  14   1      823.56      899.25     84.39 o 
  -4  14   1       97.82      207.25     53.77 o 
  -3  14   1       21.52       53.23     32.08 o 
  -2  14   1       63.28       88.90     33.53 o 
  -1  14   1      525.48      533.53     63.85 o 
   0  14   1       36.70       95.72     50.70 o 
   1  14   1      541.55      551.77     65.23 o 
   2  14   1       64.87      116.71     50.70 o 
   3  14   1       23.44       45.55     48.85 o 
   4  14   1      104.05      179.34     51.51 o 
   5  14   1      790.76      805.23     66.36 o 
   6  14   1       36.30       56.23     44.22 o 
  -4  15   1      273.34      312.83     59.28 o 
  -3  15   1      115.59      176.29     53.81 o 
  -2  15   1      104.05       92.50     55.96 o 
  -1  15   1       36.87       50.91     52.22 o 
   0  15   1       20.53       72.05     52.29 o 
   1  15   1       34.02       82.77     53.27 o 
   2  15   1      104.73      182.69     54.83 o 
   3  15   1      117.20      144.35     54.20 o 
   4  15   1      271.72      337.06     60.17 o 
   0   0   2     9025.58    10414.16    509.85 o 
   1   0   2    26158.08    30428.44    999.31 o 
   2   0   2      421.09      565.32     27.41 o 
   3   0   2     4871.14     4358.16    156.26 o 
   4   0   2    13929.73    15183.06    466.86 o 
   5   0   2     2171.88     2411.51    123.69 o 
   6   0   2       61.09       40.99      7.68 o 
   7   0   2        5.57        4.43      8.62 o 
   8   0   2        3.73        5.50     12.95 o 
   9   0   2      140.54      141.42     12.96 o 
  10   0   2      228.97      242.22     44.39 o 
  11   0   2       51.96       69.00     20.26 o 
  12   0   2      333.34      410.60     24.81 o 
  13   0   2       95.69       73.47     26.88 o 
  14   0   2        3.64      -43.80     29.20 o 
 -14   1   2       19.86        9.53     21.67 o 
 -13   1   2      320.93      299.31     29.19 o 
 -12   1   2       78.31       95.41     19.68 o 
 -11   1   2      274.93      323.22     29.11 o 
 -10   1   2     1021.29     1048.80     41.81 o 
  -9   1   2      342.98      384.52     20.81 o 
  -8   1   2      879.47      911.16     29.14 o 
  -7   1   2      371.43      401.28     15.94 o 
  -6   1   2     1540.15     1587.73     44.29 o 
  -5   1   2     2109.08     2275.04     65.39 o 
  -4   1   2     1525.24     1679.61     56.21 o 
  -3   1   2     3577.19     3853.96    193.77 o 
  -2   1   2     4192.64     4537.58    149.58 o 
  -1   1   2    11688.18    14134.26    487.57 o 
   0   1   2     7068.33     7803.51    270.46 o 
   1   1   2    11885.99    14778.92    458.74 o 
   2   1   2     4123.25     4499.57    142.63 o 
   3   1   2     3625.64     3617.13    130.61 o 
   4   1   2     1556.92     1603.76     87.27 o 
   5   1   2     2123.00     2142.57     65.35 o 
   6   1   2     1534.74     1512.20     47.83 o 
   7   1   2      369.03      416.64     19.30 o 
   8   1   2      897.76      900.64     41.20 o 
   9   1   2      357.89      378.28     17.21 o 
  10   1   2     1026.38     1063.45     39.14 o 
  11   1   2      264.45      308.51     30.05 o 
  12   1   2       80.96       91.18     33.80 o 
  13   1   2      323.82      313.15     25.29 o 
  14   1   2       19.84      -36.28     27.93 o 
 -14   2   2      272.93      303.11     42.17 o 
 -13   2   2      249.86      299.46     31.94 o 
 -12   2   2       92.15      103.01     22.89 o 
 -11   2   2       10.21       24.58     17.18 o 
 -10   2   2       43.47       78.67     20.75 o 
  -9   2   2      338.05      459.29     41.22 o 
  -8   2   2     1501.96     1426.00     47.85 o 
  -7   2   2      169.58      191.76     13.36 o 
  -6   2   2     2891.08     3163.98     90.84 o 
  -5   2   2      681.08      742.06     45.08 o 
  -4   2   2     4895.62     5131.75    170.74 o 
  -3   2   2       69.91       12.76     15.52 o 
  -2   2   2     7306.78     8133.28    305.72 o 
  -1   2   2      922.60      936.39     32.11 o 
   1   2   2      933.18     1026.49     38.56 o 
   2   2   2     7225.44     8015.42    256.36 o 
   3   2   2       66.59       42.73     11.15 o 
   4   2   2     5058.03     5301.79    159.69 o 
   5   2   2      674.18      606.03     29.12 o 
   6   2   2     2803.88     2927.21     84.03 o 
   7   2   2      162.44      176.69     11.34 o 
   8   2   2     1488.98     1357.72     42.48 o 
   9   2   2      336.42      408.99     25.76 o 
  10   2   2       47.35       73.46     12.02 o 
  11   2   2       11.63       25.37     20.24 o 
  12   2   2      101.96      115.93     18.62 o 
  13   2   2      247.17      264.59     47.63 o 
  14   2   2      274.36      363.59     62.33 o 
 -14   3   2       48.84      105.65     54.77 o 
 -13   3   2      265.45      369.87     31.62 o 
 -12   3   2      344.58      381.15     35.24 o 
 -11   3   2       89.68      104.77     20.26 o 
 -10   3   2       45.74       46.72     14.49 o 
  -9   3   2     1043.54     1164.31     62.18 o 
  -8   3   2       78.79       79.06     15.13 o 
  -7   3   2      407.55      449.35     52.15 o 
  -6   3   2      310.83      320.54     49.18 o 
  -5   3   2     3072.40     3057.39    106.62 o 
  -4   3   2     1300.93     1268.88     44.21 o 
  -3   3   2     3227.95     3307.45    114.40 o 
  -2   3   2     4706.67     5111.83    225.35 o 
  -1   3   2     1361.99     1270.09     49.73 o 
   0   3   2     6031.02     6601.48    304.92 o 
   1   3   2     1376.38     1442.07     64.44 o 
   2   3   2     4678.97     4411.24    209.99 o 
   3   3   2     3253.13     3701.63    111.76 o 
   4   3   2     1324.94     1353.63     40.02 o 
   5   3   2     3084.59     2992.25     91.21 o 
   6   3   2      326.35      308.92     22.01 o 
   7   3   2      439.57      416.34     41.84 o 
   8   3   2       89.58      111.92     19.00 o 
   9   3   2     1049.24     1162.92     41.22 o 
  10   3   2       47.35       56.29     12.76 o 
  11   3   2       93.36       87.82     16.05 o 
  12   3   2      340.59      407.88     34.29 o 
  13   3   2      256.53      272.09     51.82 o 
  14   3   2       51.00       66.26     34.78 o 
 -13   4   2      532.73      494.33     46.83 o 
 -12   4   2       51.64       40.12     21.33 o 
 -11   4   2       43.38       16.76     19.66 o 
 -10   4   2      110.80      119.07     18.48 o 
  -9   4   2     1289.24     1253.46     44.47 o 
  -8   4   2      982.90     1347.68     84.09 o 
  -7   4   2     2485.26     2314.85     81.84 o 
  -6   4   2     2876.68     2682.66     94.73 o 
  -5   4   2     2816.15     2504.88     80.14 o 
  -4   4   2       93.90       43.64     12.93 o 
  -3   4   2     6067.91     6321.09    220.77 o 
  -2   4   2     2555.44     2721.93     87.53 o 
  -1   4   2     8959.15     9536.77    492.89 o 
   0   4   2     4021.64     4421.82    165.53 o 
   1   4   2     8930.19     9846.61    365.64 o 
   2   4   2     2591.16     2936.47    127.03 o 
   3   4   2     6038.02     6318.62    296.37 o 
   4   4   2      103.27       85.47     23.41 o 
   5   4   2     2793.15     2465.60     78.44 o 
   6   4   2     2866.73     2633.71     84.26 o 
   7   4   2     2425.90     2205.63     71.44 o 
   8   4   2     1013.60      916.65     44.05 o 
   9   4   2     1321.26     1261.57     48.06 o 
  10   4   2      109.27       94.07     23.90 o 
  11   4   2       43.39       23.12     24.87 o 
  12   4   2       48.20       63.00     22.17 o 
  13   4   2      538.11      526.10     48.01 o 
 -13   5   2       61.85      117.33     31.28 o 
 -12   5   2       54.12       63.26     27.61 o 
 -11   5   2      451.55      463.69     31.88 o 
 -10   5   2       93.30       99.22     27.55 o 
  -9   5   2       82.60       98.89     31.02 o 
  -8   5   2     1646.34     1475.81     56.20 o 
  -7   5   2     1440.28     1284.84     48.92 o 
  -6   5   2     1144.56     1094.93     42.08 o 
  -5   5   2     1048.70      939.82     38.54 o 
  -4   5   2     1092.23      945.13     38.28 o 
  -3   5   2     3171.50     3287.86    105.44 o 
  -2   5   2      300.29      273.19     25.60 o 
  -1   5   2     1226.41     1330.30     57.91 o 
   0   5   2     1765.07     1774.96    137.62 o 
   1   5   2     1271.41     1396.00     70.54 o 
   2   5   2      287.33      339.95     61.68 o 
   3   5   2     3109.08     3337.86    138.28 o 
   4   5   2     1116.51     1049.61     49.50 o 
   5   5   2     1049.17      911.57     35.76 o 
   6   5   2     1175.25     1143.56     39.27 o 
   7   5   2     1419.66     1251.04     43.05 o 
   8   5   2     1683.44     1530.50     57.54 o 
   9   5   2       83.92       60.47     19.60 o 
  10   5   2       98.70       76.67     21.43 o 
  11   5   2      456.48      459.92     28.59 o 
  12   5   2       49.65       47.44     27.95 o 
  13   5   2       59.94       86.13     30.74 o 
 -13   6   2       18.53      -24.17     35.06 o 
 -12   6   2       30.84       22.76     27.85 o 
 -11   6   2      566.02      582.15     37.63 o 
 -10   6   2       35.21       27.97     27.30 o 
  -9   6   2      481.59      426.87     29.79 o 
  -8   6   2     1199.88     1115.23     49.27 o 
  -7   6   2      896.83      765.16     51.47 o 
  -6   6   2      324.88      313.89     25.40 o 
  -5   6   2     1600.51     1434.02     60.72 o 
  -4   6   2      318.63      331.18     15.93 o 
  -3   6   2       89.65       74.31     12.07 o 
  -2   6   2     2225.51     2412.36     78.86 o 
  -1   6   2      815.92      833.07     34.06 o 
   0   6   2     1496.11     1695.91     66.29 o 
   1   6   2      836.50      763.53     37.92 o 
   2   6   2     2201.48     2408.78    181.17 o 
   3   6   2       88.99       78.46     20.63 o 
   4   6   2      320.68      344.43     20.23 o 
   5   6   2     1591.41     1470.78     83.37 o 
   6   6   2      325.95      321.15     18.76 o 
   7   6   2      915.63      776.74     34.41 o 
   8   6   2     1205.78     1123.67     44.86 o 
   9   6   2      480.66      399.54     28.45 o 
  10   6   2       34.74       39.60     25.62 o 
  11   6   2      565.85      581.72     39.46 o 
  12   6   2       31.74       43.03     53.73 o 
  13   6   2       16.19       -1.95     29.54 o 
 -12   7   2      100.98      100.68     40.71 o 
 -11   7   2       19.37       31.80     30.43 o 
 -10   7   2     1069.14     1109.06     99.65 o 
  -9   7   2       35.99       39.23     26.71 o 
  -8   7   2       60.47       18.30     17.92 o 
  -7   7   2      116.61       54.10     19.19 o 
  -6   7   2     1296.29     1173.47     59.73 o 
  -5   7   2       27.78       17.31     17.94 o 
  -4   7   2     1525.62     1413.61     48.60 o 
  -3   7   2      335.93      276.50     14.58 o 
  -2   7   2      636.24      707.23     28.95 o 
  -1   7   2     1838.86     2056.31     78.05 o 
   0   7   2     2224.65     2188.97     75.15 o 
   1   7   2     1835.33     1932.54     66.96 o 
   2   7   2      641.94      677.43     32.67 o 
   3   7   2      332.85      290.79     22.16 o 
   4   7   2     1469.26     1436.61     56.93 o 
   5   7   2       27.01       10.76     13.66 o 
   6   7   2     1300.60     1190.08     56.81 o 
   7   7   2      112.70       68.76     21.02 o 
   8   7   2       61.04       26.97     27.19 o 
   9   7   2       35.33       35.45     18.06 o 
  10   7   2     1095.64     1064.26     48.12 o 
  11   7   2       19.37       27.69     29.73 o 
  12   7   2       96.88       89.60     39.90 o 
 -12   8   2       10.13       -9.35     28.98 o 
 -11   8   2       23.18       84.25     32.80 o 
 -10   8   2        4.35       80.47     68.92 o 
  -9   8   2      399.65      427.82     39.80 o 
  -8   8   2      145.60      107.42     28.82 o 
  -7   8   2      692.25      610.48     37.00 o 
  -6   8   2      737.24      669.60     39.87 o 
  -5   8   2      584.91      645.63     42.86 o 
  -4   8   2     1235.77     1245.85     49.76 o 
  -3   8   2     1166.33     1033.61     40.28 o 
  -2   8   2      120.92      163.50     21.42 o 
  -1   8   2      964.40     1071.43     55.01 o 
   0   8   2       28.17       -2.42     26.73 o 
   1   8   2      943.74      985.11     37.76 o 
   2   8   2      120.11      124.14     20.53 o 
   3   8   2     1206.82     1090.64     45.39 o 
   4   8   2     1247.96     1240.07     46.09 o 
   5   8   2      553.94      609.48     29.17 o 
   6   8   2      722.76      709.90     34.36 o 
   7   8   2      671.45      587.81     34.51 o 
   8   8   2      142.70      134.59     25.14 o 
   9   8   2      398.71      384.81     32.79 o 
  10   8   2        4.27       -8.49     37.14 o 
  11   8   2       24.27       24.47     30.45 o 
  12   8   2       11.03       41.09     40.04 o 
 -11   9   2      323.34      313.36     41.04 o 
 -10   9   2       18.94       45.03     32.36 o 
  -9   9   2       73.62       95.65     31.22 o 
  -8   9   2      418.21      396.52     38.91 o 
  -7   9   2     1594.11     1493.70    106.82 o 
  -6   9   2       37.33       18.45     19.57 o 
  -5   9   2     1197.64     1102.65     53.33 o 
  -4   9   2     1542.88     1479.35     60.76 o 
  -3   9   2      765.55      673.46     34.90 o 
  -2   9   2      716.16      758.72     49.47 o 
  -1   9   2      218.65      219.76     19.93 o 
   0   9   2     1387.42     1298.85     50.91 o 
   1   9   2      205.23      184.72     14.56 o 
   2   9   2      729.42      692.56     35.41 o 
   3   9   2      743.29      671.41     47.52 o 
   4   9   2     1521.46     1412.54     52.42 o 
   5   9   2     1207.58     1136.10     44.61 o 
   6   9   2       42.00       16.32     21.50 o 
   7   9   2     1628.51     1561.15     66.54 o 
   8   9   2      402.47      370.52     32.30 o 
   9   9   2       67.50       35.81     34.11 o 
  10   9   2       17.32       17.56     36.44 o 
  11   9   2      333.81      359.65     50.22 o 
 -11  10   2       25.51       11.75     35.81 o 
 -10  10   2       38.08       56.64     34.47 o 
  -9  10   2      178.05      198.64     35.77 o 
  -8  10   2       46.66       37.56     30.71 o 
  -7  10   2       94.49       69.21     14.66 o 
  -6  10   2      623.81      685.24     36.91 o 
  -5  10   2      154.93      138.47     22.67 o 
  -4  10   2     1270.88     1232.92     53.79 o 
  -3  10   2      748.43      887.61     45.78 o 
  -2  10   2       75.43      150.39     44.20 o 
  -1  10   2      356.65      373.02     32.66 o 
   0  10   2      144.74      152.37     18.37 o 
   1  10   2      350.50      334.02     24.02 o 
   2  10   2       85.02       52.14     22.32 o 
   3  10   2      767.82      853.69     39.50 o 
   4  10   2     1284.62     1165.79     52.86 o 
   5  10   2      149.49      134.53     21.69 o 
   6  10   2      623.72      599.70     36.11 o 
   7  10   2       90.41       49.22     23.14 o 
   8  10   2       48.48       -5.31     28.70 o 
   9  10   2      171.71      176.03     34.89 o 
  10  10   2       39.59       19.98     28.63 o 
  11  10   2       26.25       97.81     47.50 o 
 -10  11   2        2.77       29.44     35.35 o 
  -9  11   2      400.60      491.36     46.81 o 
  -8  11   2      194.46      232.87     33.48 o 
  -7  11   2       38.43       63.18     28.91 o 
  -6  11   2      232.16      220.33     24.51 o 
  -5  11   2      354.21      366.39     27.17 o 
  -4  11   2      450.74      453.07     29.01 o 
  -3  11   2      271.08      339.88     56.79 o 
  -2  11   2     1069.15     1074.78     65.05 o 
  -1  11   2     1008.39     1013.35     61.70 o 
   0  11   2      408.23      337.82     51.61 o 
   1  11   2     1039.41     1000.42     82.45 o 
   2  11   2     1065.06     1016.51     56.40 o 
   3  11   2      249.47      240.06     25.86 o 
   4  11   2      466.58      455.73     30.19 o 
   5  11   2      347.68      314.22     26.73 o 
   6  11   2      239.16      202.81     25.78 o 
   7  11   2       33.27       -0.17     36.36 o 
   8  11   2      201.62      210.81     30.89 o 
   9  11   2      396.88      431.46     49.19 o 
  10  11   2        3.68      -10.87     30.88 o 
  -9  12   2      199.23      277.55     41.65 o 
  -8  12   2      100.47      121.00     32.98 o 
  -7  12   2       30.54       68.87     30.62 o 
  -6  12   2      644.32      710.33     48.35 o 
  -5  12   2      237.59      248.44     27.53 o 
  -4  12   2      295.64      269.36     27.24 o 
  -3  12   2       68.97      147.84     36.57 o 
  -2  12   2      408.92      406.14     55.27 o 
  -1  12   2       65.55       73.58     45.47 o 
   0  12   2      806.54      752.74     72.29 o 
   1  12   2       64.26       81.13     45.39 o 
   2  12   2      386.71      452.22     47.53 o 
   3  12   2       67.70      100.36     21.63 o 
   4  12   2      296.29      270.07     26.17 o 
   5  12   2      239.18      232.39     26.56 o 
   6  12   2      635.76      598.32     41.21 o 
   7  12   2       29.96       47.12     27.91 o 
   8  12   2       89.91       52.32     29.68 o 
   9  12   2      202.92      170.51     41.60 o 
  -8  13   2      110.08      159.73     35.80 o 
  -7  13   2      157.64      204.29     35.48 o 
  -6  13   2        1.42       24.83     33.22 o 
  -5  13   2      230.93      278.93     36.92 o 
  -4  13   2       25.35      103.17     57.61 o 
  -3  13   2      622.45      528.82     43.82 o 
  -2  13   2        4.70       25.02     30.75 o 
  -1  13   2      424.89      425.87     57.66 o 
   0  13   2      125.21       60.44     47.25 o 
   1  13   2      422.03      403.10     57.36 o 
   2  13   2        5.75       -4.75     46.89 o 
   3  13   2      625.00      650.66     56.27 o 
   4  13   2       26.24       22.23     39.14 o 
   5  13   2      237.85      218.78     38.61 o 
   6  13   2        0.93       10.10     27.61 o 
   7  13   2      156.79      123.83     36.09 o 
   8  13   2      109.17      140.06     50.36 o 
  -6  14   2      240.92      286.69     59.96 o 
  -5  14   2       79.68      180.62    126.83 o 
  -4  14   2      266.06      280.34     42.86 o 
  -3  14   2      189.96      137.34     48.57 o 
  -2  14   2      345.19      304.90     38.14 o 
  -1  14   2       55.76       67.90     48.85 o 
   0  14   2     1291.58     1166.73     95.22 o 
   1  14   2       54.26      155.74     51.75 o 
   2  14   2      355.19      337.05     57.12 o 
   3  14   2      184.54      169.01     51.96 o 
   4  14   2      260.48      238.98     45.96 o 
   5  14   2       85.63      137.88     44.34 o 
   6  14   2      250.04      316.13     62.09 o 
  -4  15   2      229.95      294.99     59.07 o 
  -3  15   2       23.30       95.84     52.96 o 
  -2  15   2      426.33      403.94     43.29 o 
  -1  15   2       17.53       80.22     51.78 o 
   0  15   2       78.10      132.98     53.22 o 
   1  15   2       16.34       89.38     53.04 o 
   2  15   2      432.03      380.52     61.89 o 
   3  15   2       22.03       68.11     53.11 o 
   4  15   2      227.36      355.84     60.60 o 
   1   0   3     6036.02     7086.08    252.66 o 
   2   0   3     4776.54     5094.68    167.72 o 
   3   0   3    15423.15    17851.89    585.82 o 
   4   0   3      160.45      137.49     15.38 o 
   6   0   3       64.21       35.64      6.78 o 
   7   0   3      161.98      195.54     12.43 o 
   8   0   3       11.82       -8.01      8.99 o 
   9   0   3      830.64      857.75     33.06 o 
  10   0   3      120.58      136.67     16.19 o 
  11   0   3      319.60      304.43     32.28 o 
  12   0   3        0.08       -9.62     17.40 o 
  13   0   3       41.46       20.91     22.82 o 
  14   0   3       11.07       -1.15     39.89 o 
 -14   1   3      116.94      122.94     26.68 o 
 -13   1   3      260.25      289.13     29.26 o 
 -12   1   3      129.09      155.26     25.78 o 
 -11   1   3      941.29     1088.49     47.14 o 
 -10   1   3      216.72      252.37     24.11 o 
  -9   1   3      150.70      164.29     14.65 o 
  -8   1   3      302.24      300.61     23.50 o 
  -7   1   3      161.91      163.91     11.22 o 
  -6   1   3     5121.38     5416.93    154.11 o 
  -5   1   3     2057.04     2423.70     74.26 o 
  -4   1   3     2337.07     2538.77     84.50 o 
  -3   1   3    10477.60    12022.15    386.01 o 
  -2   1   3     4749.29     5315.23    175.34 o 
  -1   1   3     4052.28     4832.96    177.55 o 
   0   1   3     7789.17     8782.57    246.06 o 
   1   1   3     4010.72     5043.79    179.84 o 
   2   1   3     4830.41     5512.93    180.39 o 
   3   1   3    10407.84    11556.72    365.39 o 
   4   1   3     2293.10     2268.03     73.70 o 
   5   1   3     2023.90     2233.78     69.90 o 
   6   1   3     5167.33     5377.35    160.04 o 
   7   1   3      150.60      122.70     10.54 o 
   8   1   3      296.60      263.73     14.32 o 
   9   1   3      147.79      149.08     11.79 o 
  10   1   3      238.74      288.96     19.11 o 
  11   1   3      937.05     1010.73     38.92 o 
  12   1   3      139.06      171.15     26.19 o 
  13   1   3      254.93      320.72     39.04 o 
  14   1   3      123.51      109.21     33.12 o 
 -14   2   3       21.77       24.74     28.23 o 
 -13   2   3      512.18      684.90     44.05 o 
 -12   2   3       18.50        6.13     22.23 o 
 -11   2   3      408.43      410.11     30.02 o 
 -10   2   3       91.56       87.58     15.71 o 
  -9   2   3     1327.18     1295.85     45.46 o 
  -8   2   3      329.47      278.20     24.00 o 
  -7   2   3      671.27      618.76     23.11 o 
  -6   2   3      527.19      547.08     52.68 o 
  -5   2   3     5186.86     5365.46    151.40 o 
  -4   2   3     1183.56     1005.72     48.25 o 
  -3   2   3     1538.93     1766.11     69.67 o 
  -2   2   3      105.42      116.82     10.51 o 
  -1   2   3     4963.83     5335.64    185.96 o 
   1   2   3     5099.56     5547.22    198.61 o 
   2   2   3      116.11      124.10      7.50 o 
   3   2   3     1433.19     1593.91     53.50 o 
   4   2   3     1180.26      992.20     55.81 o 
   5   2   3     5161.70     5009.96    142.26 o 
   6   2   3      539.71      517.10     31.83 o 
   7   2   3      649.55      537.51     21.13 o 
   8   2   3      327.93      320.01     16.10 o 
   9   2   3     1339.72     1329.97     42.37 o 
  10   2   3       87.77       98.05     12.87 o 
  11   2   3      409.64      422.67     22.26 o 
  12   2   3       18.91        7.89     17.96 o 
  13   2   3      507.48      566.67     62.40 o 
  14   2   3       22.48        8.81     35.07 o 
 -14   3   3      125.16      135.88     37.64 o 
 -13   3   3      180.74      238.10     28.78 o 
 -12   3   3       25.33       39.21     22.72 o 
 -11   3   3      284.70      317.35     25.19 o 
 -10   3   3       43.21       14.98     16.55 o 
  -9   3   3      410.99      350.64     28.56 o 
  -8   3   3      182.77      208.89     35.35 o 
  -7   3   3      502.76      512.88     23.52 o 
  -6   3   3      124.05      143.81     12.17 o 
  -5   3   3      764.36      748.01     29.23 o 
  -4   3   3      691.98      576.56     38.48 o 
  -3   3   3      980.42     1055.91     89.22 o 
  -2   3   3       95.78       85.76     10.02 o 
  -1   3   3     4398.35     4742.49    167.26 o 
   0   3   3     2313.49     2627.40    109.40 o 
   1   3   3     4455.65     4928.25    211.20 o 
   2   3   3       93.33       76.24      8.32 o 
   3   3   3     1024.76     1073.13     35.54 o 
   4   3   3      695.53      573.71     25.18 o 
   5   3   3      771.17      808.72     28.31 o 
   6   3   3      123.02      137.91      9.67 o 
   7   3   3      498.56      444.98     23.34 o 
   8   3   3      192.05      203.76     13.16 o 
   9   3   3      423.43      492.10     33.74 o 
  10   3   3       42.77       22.44     14.41 o 
  11   3   3      280.98      316.87     23.00 o 
  12   3   3       26.82       29.37     19.17 o 
  13   3   3      173.14      272.46     33.21 o 
  14   3   3      122.59      135.25     54.32 o 
 -13   4   3      366.88      509.65     67.80 o 
 -12   4   3      371.94      370.51     28.62 o 
 -11   4   3       47.85       25.23     19.89 o 
 -10   4   3      221.05      207.91     20.19 o 
  -9   4   3      302.86      332.61     41.15 o 
  -8   4   3     1563.91     1601.95     79.19 o 
  -7   4   3     1664.86     1901.44     74.45 o 
  -6   4   3     2923.48     2853.17    100.20 o 
  -5   4   3       30.24       18.28      9.54 o 
  -4   4   3     7423.93     7948.13    313.62 o 
  -3   4   3     3212.52     3672.11    164.37 o 
  -2   4   3     1950.23     1944.43     69.54 o 
  -1   4   3       99.86       91.36     16.96 o 
   0   4   3     1198.92     1480.45    191.52 o 
   1   4   3       94.60      117.71     11.75 o 
   2   4   3     1939.59     1947.21     97.76 o 
   3   4   3     3307.83     3475.86    117.17 o 
   4   4   3     7514.58     7949.40    245.89 o 
   5   4   3       33.60       22.25      7.45 o 
   6   4   3     2928.18     2938.31     84.80 o 
   7   4   3     1708.27     1733.31     60.40 o 
   8   4   3     1590.25     1579.46     52.03 o 
   9   4   3      284.62      288.68     17.98 o 
  10   4   3      214.30      208.29     23.58 o 
  11   4   3       47.84       35.76     25.54 o 
  12   4   3      360.80      369.15     29.02 o 
  13   4   3      374.48      444.01     59.22 o 
 -13   5   3       61.74       54.89     37.29 o 
 -12   5   3      317.63      309.67     27.50 o 
 -11   5   3      369.56      438.93     43.56 o 
 -10   5   3      469.72      506.77     38.37 o 
  -9   5   3      127.39      131.58     21.01 o 
  -8   5   3        8.55        1.21     20.18 o 
  -7   5   3      522.69      551.85     26.91 o 
  -6   5   3      605.53      526.82     29.50 o 
  -5   5   3      482.05      461.24     33.76 o 
  -4   5   3      391.57      392.86     23.16 o 
  -3   5   3      619.79      593.01     29.67 o 
  -2   5   3     3327.50     3517.25    123.89 o 
  -1   5   3     1839.89     1992.10     84.52 o 
   0   5   3    11131.15    13294.57    494.86 o 
   1   5   3     1899.24     2014.61     84.98 o 
   2   5   3     3336.98     3668.65    158.90 o 
   3   5   3      611.31      585.90     36.25 o 
   4   5   3      412.39      449.02     23.28 o 
   5   5   3      465.37      409.73     20.28 o 
   6   5   3      596.33      558.29     22.83 o 
   7   5   3      507.51      503.00     27.22 o 
   8   5   3        6.38      -10.13     20.25 o 
   9   5   3      127.49       90.78     23.00 o 
  10   5   3      457.50      392.79     33.06 o 
  11   5   3      376.66      399.70     34.90 o 
  12   5   3      324.25      287.76     33.20 o 
  13   5   3       64.05       70.20     31.09 o 
 -13   6   3      115.20      105.26     31.28 o 
 -12   6   3      340.05      310.71     34.42 o 
 -11   6   3      108.10      160.78     23.58 o 
 -10   6   3      278.78      306.85     27.30 o 
  -9   6   3      265.52      280.42     31.24 o 
  -8   6   3      149.42      157.95     27.23 o 
  -7   6   3      554.47      461.54     30.17 o 
  -6   6   3      839.79      726.54     38.45 o 
  -5   6   3      585.89      549.63     32.77 o 
  -4   6   3      289.25      296.12     16.55 o 
  -3   6   3      425.80      442.97     22.01 o 
  -2   6   3     1151.57     1114.34     43.03 o 
  -1   6   3       79.07       65.33     13.91 o 
   0   6   3      269.18      319.28     40.10 o 
   1   6   3       78.02       63.51     17.70 o 
   2   6   3     1144.44     1156.46     76.71 o 
   3   6   3      426.44      430.80     23.26 o 
   4   6   3      263.44      284.58     17.25 o 
   5   6   3      569.43      570.43     27.86 o 
   6   6   3      843.71      720.94     31.44 o 
   7   6   3      554.90      539.16     27.26 o 
   8   6   3      153.09      248.35     65.72 o 
   9   6   3      260.96      261.14     24.86 o 
  10   6   3      289.21      313.02     27.78 o 
  11   6   3      108.35      132.95     27.99 o 
  12   6   3      341.58      297.87     57.41 o 
  13   6   3      113.39       86.61     31.46 o 
 -12   7   3        8.39       -8.42     34.87 o 
 -11   7   3     1129.23     1128.07     64.32 o 
 -10   7   3       72.34      136.02     26.49 o 
  -9   7   3      111.01      113.28     22.16 o 
  -8   7   3       32.53       32.70     24.99 o 
  -7   7   3      552.30      488.95     39.25 o 
  -6   7   3       13.93       17.94     18.34 o 
  -5   7   3     2943.63     2942.72    105.18 o 
  -4   7   3      391.20      392.49     31.03 o 
  -3   7   3      762.07      669.49     29.74 o 
  -2   7   3       66.34       70.11     11.67 o 
  -1   7   3     2331.54     2481.80     95.38 o 
   0   7   3      601.42      683.91     34.58 o 
   1   7   3     2253.34     2311.56     89.21 o 
   2   7   3       69.32       66.81     17.08 o 
   3   7   3      784.42      723.26     52.01 o 
   4   7   3      396.15      435.87     34.62 o 
   5   7   3     2917.66     2948.88    108.84 o 
   6   7   3       14.81       -9.16     14.58 o 
   7   7   3      542.53      476.59     33.94 o 
   8   7   3       33.93       -2.06     26.63 o 
   9   7   3      109.12      138.17     22.40 o 
  10   7   3       72.87      155.95     25.57 o 
  11   7   3     1131.05     1051.37     65.65 o 
  12   7   3        8.29        9.29     31.87 o 
 -12   8   3        2.18       -5.48     29.16 o 
 -11   8   3       80.40       87.04     33.06 o 
 -10   8   3      118.37      137.93     32.55 o 
  -9   8   3      308.04      341.63     28.90 o 
  -8   8   3       78.68       69.23     21.55 o 
  -7   8   3       87.80       66.00     20.51 o 
  -6   8   3      255.77      235.40     23.29 o 
  -5   8   3     1508.13     1540.55     92.99 o 
  -4   8   3     2226.55     2223.70    107.90 o 
  -3   8   3      250.87      254.21     16.65 o 
  -2   8   3     3734.39     3829.19    136.08 o 
  -1   8   3     1103.52     1150.80     52.30 o 
   0   8   3     3436.42     3505.40    119.02 o 
   1   8   3     1105.49     1092.36     41.28 o 
   2   8   3     3748.58     3928.03    148.99 o 
   3   8   3      250.99      230.66     18.39 o 
   4   8   3     2286.29     2329.76     92.26 o 
   5   8   3     1520.07     1571.61     66.51 o 
   6   8   3      252.40      230.28     27.10 o 
   7   8   3       86.71       83.54     25.44 o 
   8   8   3       77.80       65.24     29.49 o 
   9   8   3      313.95      288.94     29.93 o 
  10   8   3      117.96      132.68     38.84 o 
  11   8   3       79.92       95.37     29.49 o 
  12   8   3        2.10      -15.25     32.75 o 
 -11   9   3      124.39      132.73     36.94 o 
 -10   9   3       92.83      118.73     33.79 o 
  -9   9   3      286.98      274.39     28.44 o 
  -8   9   3      488.76      498.86     33.37 o 
  -7   9   3      279.07      308.11     38.83 o 
  -6   9   3       50.05       44.97     20.34 o 
  -5   9   3      749.24      760.66     41.90 o 
  -4   9   3      529.77      487.39     28.19 o 
  -3   9   3       23.60       14.60     18.02 o 
  -2   9   3      962.28      964.62     46.89 o 
  -1   9   3      436.95      423.88     28.11 o 
   0   9   3       48.65       41.14     11.20 o 
   1   9   3      456.20      424.04     27.91 o 
   2   9   3      949.06      927.17     42.76 o 
   3   9   3       24.98        4.81     14.05 o 
   4   9   3      520.36      479.37     32.42 o 
   5   9   3      742.39      761.39     40.33 o 
   6   9   3       60.79       31.61     20.57 o 
   7   9   3      284.69      268.37     25.74 o 
   8   9   3      492.18      452.15     34.66 o 
   9   9   3      293.02      241.31     29.87 o 
  10   9   3       92.43       69.29     27.77 o 
  11   9   3      126.02      130.99     31.01 o 
 -11  10   3        8.70       28.56     46.67 o 
 -10  10   3      395.69      451.71     46.12 o 
  -9  10   3      248.08      305.90     48.50 o 
  -8  10   3      344.44      385.11     31.21 o 
  -7  10   3       21.23       11.73     36.86 o 
  -6  10   3     1304.95     1229.42     98.02 o 
  -5  10   3       24.10        5.94     19.25 o 
  -4  10   3     1115.57     1004.44     50.55 o 
  -3  10   3     2306.02     2213.86     94.20 o 
  -2  10   3     1038.10     1071.67     52.01 o 
  -1  10   3      372.04      309.76     65.28 o 
   0  10   3      422.72      346.20     24.45 o 
   1  10   3      376.07      380.53     29.00 o 
   2  10   3     1039.92      988.15     45.80 o 
   3  10   3     2294.58     2187.21     76.69 o 
   4  10   3     1121.12     1032.71     41.83 o 
   5  10   3       26.96        2.57     19.99 o 
   6  10   3     1300.13     1186.52     53.99 o 
   7  10   3       21.31        2.22     23.90 o 
   8  10   3      344.68      331.16     32.31 o 
   9  10   3      244.63      281.97     32.31 o 
  10  10   3      396.31      413.35     37.20 o 
  11  10   3        7.27        9.37     32.59 o 
 -10  11   3       75.30      152.16     38.22 o 
  -9  11   3       60.76       92.13     56.86 o 
  -8  11   3      186.50      235.92     33.08 o 
  -7  11   3       59.57       95.71     23.60 o 
  -6  11   3       60.19       45.78     21.93 o 
  -5  11   3       46.95       42.31     22.45 o 
  -4  11   3       23.27       23.16     21.20 o 
  -3  11   3      738.49      704.23     54.67 o 
  -2  11   3      496.05      580.53     36.28 o 
  -1  11   3      653.13      811.59     53.70 o 
   0  11   3        1.29      -63.77     48.97 o 
   1  11   3      671.25      704.83     44.79 o 
   2  11   3      498.41      506.20     45.41 o 
   3  11   3      723.55      694.91     34.25 o 
   4  11   3       23.12       -3.20     23.40 o 
   5  11   3       48.24       44.37     21.65 o 
   6  11   3       64.72       44.55     23.00 o 
   7  11   3       63.87       46.80     29.04 o 
   8  11   3      181.81      207.66     30.73 o 
   9  11   3       61.24       97.70     30.14 o 
  10  11   3       77.71      112.63     38.78 o 
  -9  12   3      137.85      156.30     35.10 o 
  -8  12   3       99.38       92.68     32.46 o 
  -7  12   3      298.57      362.60     37.20 o 
  -6  12   3       12.99       43.10     24.17 o 
  -5  12   3      541.76      542.74     36.04 o 
  -4  12   3      197.47      218.08     35.00 o 
  -3  12   3      801.65      750.64     43.44 o 
  -2  12   3      392.20      530.59     56.46 o 
  -1  12   3       55.24      105.99     46.10 o 
   0  12   3     1352.81     1375.59    123.81 o 
   1  12   3       60.03      124.71     46.44 o 
   2  12   3      389.76      411.87     50.79 o 
   3  12   3      841.64      779.54     55.68 o 
   4  12   3      197.68      195.69     30.80 o 
   5  12   3      547.01      537.50     45.95 o 
   6  12   3       11.56        7.42     23.80 o 
   7  12   3      290.81      297.28     32.52 o 
   8  12   3      100.10      103.49     30.26 o 
   9  12   3      147.04      179.31     33.69 o 
  -8  13   3       34.87       38.98     37.11 o 
  -7  13   3      326.09      403.78     44.87 o 
  -6  13   3      188.20      200.57     37.57 o 
  -5  13   3       39.44       77.11     25.53 o 
  -4  13   3      629.61      655.23     49.00 o 
  -3  13   3       37.36       22.34     37.58 o 
  -2  13   3      552.63      466.48     41.69 o 
  -1  13   3      516.54      587.59    125.48 o 
   0  13   3      334.07      333.77     54.14 o 
   1  13   3      511.56      483.02     60.65 o 
   2  13   3      558.69      496.91     61.27 o 
   3  13   3       38.62      116.03     40.53 o 
   4  13   3      628.36      658.68     57.86 o 
   5  13   3       39.85       34.03     31.06 o 
   6  13   3      182.44      170.41     38.85 o 
   7  13   3      329.62      351.45     35.73 o 
   8  13   3       33.20       11.55     35.54 o 
  -6  14   3      186.88      217.52     58.03 o 
  -5  14   3       36.33      124.01     54.82 o 
  -4  14   3      109.23      125.76     35.03 o 
  -3  14   3      130.77       77.60     43.87 o 
  -2  14   3       96.39       80.93     33.54 o 
  -1  14   3       80.95      125.12     49.78 o 
   0  14   3       44.56      122.02     63.99 o 
   1  14   3       73.07      105.58     50.16 o 
   2  14   3       96.71      104.27     54.12 o 
   3  14   3      126.61      132.59     52.22 o 
   4  14   3      108.74      103.52     43.74 o 
   5  14   3       36.86       82.53     67.15 o 
   6  14   3      184.75      222.25     59.85 o 
  -4  15   3      140.89      235.95     57.72 o 
  -3  15   3       77.65      108.61     37.12 o 
  -2  15   3       62.44       75.37     36.50 o 
  -1  15   3      160.87      207.28     54.37 o 
   0  15   3        2.22       60.95     52.50 o 
   1  15   3      169.37      238.19     86.88 o 
   2  15   3       59.03      141.25     54.82 o 
   3  15   3       74.41      106.17     53.93 o 
   4  15   3      130.82      197.24     56.27 o 
   0   0   4    38343.81    44423.86   2161.59 o 
   1   0   4      179.75      194.76     12.15 o 
   2   0   4     3111.50     3644.29    130.59 o 
   3   0   4       82.37       54.63     12.51 o 
   4   0   4     6913.86     7703.08    276.57 o 
   5   0   4       24.42       31.78      8.75 o 
   6   0   4      153.43      157.40     15.67 o 
   7   0   4      152.69      189.92     13.90 o 
   8   0   4        0.24      -16.45     10.97 o 
   9   0   4      946.33      994.72     38.95 o 
  10   0   4      823.27      781.31     34.08 o 
  11   0   4      122.68      145.18     16.74 o 
  12   0   4       15.39        8.07     19.78 o 
  13   0   4      392.00      391.58     37.60 o 
  14   0   4       31.96        2.67     24.78 o 
 -14   1   4      308.32      344.08     32.52 o 
 -13   1   4       80.01       71.75     24.31 o 
 -12   1   4      144.73      162.31     24.55 o 
 -11   1   4      496.46      536.66     35.12 o 
 -10   1   4      432.22      470.38     25.18 o 
  -9   1   4      266.00      275.82     22.77 o 
  -8   1   4     2273.76     2205.97     65.59 o 
  -7   1   4      193.99      210.77     12.14 o 
  -6   1   4      123.72      143.12     18.97 o 
  -5   1   4     3854.56     4202.90    119.74 o 
  -4   1   4     3520.72     3863.92    159.07 o 
  -3   1   4     1529.80     1782.58     68.51 o 
  -2   1   4     3005.94     3575.36    132.98 o 
  -1   1   4     3485.36     4137.12    151.59 o 
   0   1   4    16770.67    19307.49    574.25 o 
   1   1   4     3332.20     3921.51    146.79 o 
   2   1   4     3032.89     3656.47    120.75 o 
   3   1   4     1516.81     1686.64     57.10 o 
   4   1   4     3453.40     3720.77    128.17 o 
   5   1   4     3918.33     4257.62    158.98 o 
   6   1   4      112.57      105.28     12.01 o 
   7   1   4      188.03      165.83     10.78 o 
   8   1   4     2246.48     2057.95     61.18 o 
   9   1   4      291.41      322.54     18.24 o 
  10   1   4      431.96      478.46     24.86 o 
  11   1   4      464.81      587.17     44.01 o 
  12   1   4      138.55      156.36     18.09 o 
  13   1   4       79.10      131.49     23.41 o 
  14   1   4      313.56      292.22    107.47 o 
 -14   2   4       83.10       49.68     26.96 o 
 -13   2   4      122.39      193.98     27.37 o 
 -12   2   4      657.60      722.51     45.08 o 
 -11   2   4       80.56       93.02     23.85 o 
 -10   2   4      637.41      635.40     35.89 o 
  -9   2   4      494.85      584.93     44.90 o 
  -8   2   4     2075.04     1948.07     58.05 o 
  -7   2   4      893.66      852.83     32.39 o 
  -6   2   4     2946.73     2956.09     85.23 o 
  -5   2   4      811.46      900.11     32.44 o 
  -4   2   4     2936.01     2986.32     85.20 o 
  -3   2   4     3312.61     3865.97    128.58 o 
  -2   2   4    12866.88    15534.43    585.89 o 
  -1   2   4     4797.99     5462.00    190.46 o 
   0   2   4     1254.75     1309.67     47.80 o 
   1   2   4     4898.57     5655.74    221.17 o 
   2   2   4    12975.98    15712.70    584.86 o 
   3   2   4     3324.36     3777.97    137.36 o 
   4   2   4     2961.48     3096.20    117.97 o 
   5   2   4      796.55      787.51     29.14 o 
   6   2   4     2964.52     2877.77     83.11 o 
   7   2   4      890.14      783.59     26.85 o 
   8   2   4     2130.68     1983.69     59.90 o 
   9   2   4      477.20      492.82     23.86 o 
  10   2   4      647.81      660.28     29.12 o 
  11   2   4       89.95       75.02     15.85 o 
  12   2   4      656.47      710.41     32.26 o 
  13   2   4      123.58      175.41     62.07 o 
  14   2   4       86.30       12.26     55.33 o 
 -14   3   4        4.79      -11.22     26.55 o 
 -13   3   4       82.66       91.93     26.00 o 
 -12   3   4      239.88      224.19     27.48 o 
 -11   3   4      257.91      271.35     24.52 o 
 -10   3   4      257.68      275.02     30.07 o 
  -9   3   4      823.14      722.74     37.64 o 
  -8   3   4      129.85      151.09     19.56 o 
  -7   3   4      137.64      141.48     15.61 o 
  -6   3   4      268.75      322.24     15.59 o 
  -5   3   4      520.19      464.06     19.48 o 
  -4   3   4      235.60      249.02     14.89 o 
  -3   3   4     1376.36     1518.98     60.25 o 
  -2   3   4      432.00      511.53     26.94 o 
  -1   3   4      965.85     1046.23     38.98 o 
   0   3   4      457.69      370.39     27.58 o 
   1   3   4      958.06      942.79     37.44 o 
   2   3   4      441.29      514.21     22.11 o 
   3   3   4     1382.10     1495.47     53.72 o 
   4   3   4      235.85      254.80     13.48 o 
   5   3   4      523.95      479.93     23.09 o 
   6   3   4      264.37      308.08     15.16 o 
   7   3   4      135.80      124.86     10.69 o 
   8   3   4      128.00      113.68     12.51 o 
   9   3   4      824.25      755.79     28.39 o 
  10   3   4      265.63      259.91     20.09 o 
  11   3   4      256.50      205.75     24.20 o 
  12   3   4      232.44      212.89     22.40 o 
  13   3   4       80.40       69.27     36.87 o 
  14   3   4        4.66       15.29     46.02 o 
 -13   4   4      423.75      415.77     34.92 o 
 -12   4   4        8.22       25.43     21.57 o 
 -11   4   4       97.81      119.44     22.12 o 
 -10   4   4       87.85       94.01     20.11 o 
  -9   4   4      379.37      354.67     24.13 o 
  -8   4   4       90.16       97.88     25.69 o 
  -7   4   4     1252.04     1288.96     56.79 o 
  -6   4   4      476.47      488.13     20.77 o 
  -5   4   4     1168.11     1097.64     37.10 o 
  -4   4   4     1926.01     2098.59     81.79 o 
  -3   4   4     3549.29     3871.64    172.75 o 
  -2   4   4     2386.56     2611.51    101.06 o 
  -1   4   4     2357.60     2659.04     94.61 o 
   0   4   4       59.08       28.84     29.92 o 
   1   4   4     2417.94     2662.44    116.30 o 
   2   4   4     2408.52     2580.61    112.03 o 
   3   4   4     3560.26     3752.48    121.16 o 
   4   4   4     1851.11     1979.00     76.40 o 
   5   4   4     1165.92     1015.35     37.27 o 
   6   4   4      490.39      457.13     21.39 o 
   7   4   4     1259.37     1234.00     51.67 o 
   8   4   4       83.71       60.94     14.06 o 
   9   4   4      352.58      329.85     22.10 o 
  10   4   4       98.95       95.67     20.31 o 
  11   4   4       90.07       59.53     21.39 o 
  12   4   4       10.10       22.02     22.46 o 
  13   4   4      436.16      514.50     49.05 o 
 -13   5   4       93.44      146.15     41.68 o 
 -12   5   4        5.26      -10.37     41.37 o 
 -11   5   4      269.43      349.63     38.81 o 
 -10   5   4      627.51      664.13     35.99 o 
  -9   5   4      388.63      402.37     24.64 o 
  -8   5   4      345.99      351.49     29.17 o 
  -7   5   4      872.86      830.56     35.13 o 
  -6   5   4      217.68      170.70     18.07 o 
  -5   5   4      755.41      725.21     58.84 o 
  -4   5   4     3441.31     3470.04    139.32 o 
  -3   5   4      177.37      205.60     13.60 o 
  -2   5   4     2109.74     2308.28     89.95 o 
  -1   5   4     1286.68     1395.41     60.83 o 
   0   5   4    16903.21    19589.66    728.25 o 
   1   5   4     1264.25     1289.21     68.99 o 
   2   5   4     2110.62     2229.31     98.72 o 
   3   5   4      191.79      185.06     16.43 o 
   4   5   4     3370.17     3283.23    107.87 o 
   5   5   4      735.50      666.65     26.65 o 
   6   5   4      235.12      216.75     16.62 o 
   7   5   4      854.22      802.14     42.53 o 
   8   5   4      353.43      328.86     24.91 o 
   9   5   4      390.27      376.32     30.94 o 
  10   5   4      620.63      559.98     36.07 o 
  11   5   4      266.89      285.39     31.93 o 
  12   5   4        4.82       -0.74     39.22 o 
  13   5   4       97.92      122.55     34.75 o 
 -13   6   4       80.19      137.41     48.84 o 
 -12   6   4      105.08      122.17     29.98 o 
 -11   6   4       87.77       99.62     28.12 o 
 -10   6   4      111.59      109.73     20.16 o 
  -9   6   4       54.00       75.35     43.20 o 
  -8   6   4      166.64      162.74     21.57 o 
  -7   6   4      539.52      457.89     42.40 o 
  -6   6   4       13.93      -24.66     16.44 o 
  -5   6   4      258.12      278.16     21.10 o 
  -4   6   4      995.92      956.65     47.59 o 
  -3   6   4       90.72       73.43     11.24 o 
  -2   6   4     1228.63     1297.91     53.43 o 
  -1   6   4      875.22      921.26     50.60 o 
   0   6   4      169.54      197.74     24.57 o 
   1   6   4      884.47      908.45     56.19 o 
   2   6   4     1221.87     1400.20     65.57 o 
   3   6   4       94.75       72.32     11.68 o 
   4   6   4      992.04      915.90     42.00 o 
   5   6   4      257.38      275.51     17.79 o 
   6   6   4       11.76       -5.66     10.96 o 
   7   6   4      550.83      526.58     28.85 o 
   8   6   4      166.06      143.94     21.17 o 
   9   6   4       49.20      116.85     29.65 o 
  10   6   4      106.18       81.91     25.88 o 
  11   6   4       89.02       66.62     27.34 o 
  12   6   4      106.79      111.51     35.21 o 
  13   6   4       79.37       44.98     34.20 o 
 -12   7   4       78.70      103.27     30.63 o 
 -11   7   4       42.44       31.58     24.31 o 
 -10   7   4      347.15      358.94     29.69 o 
  -9   7   4       29.30       26.12     21.28 o 
  -8   7   4      531.09      504.21     37.67 o 
  -7   7   4      719.97      657.03     47.58 o 
  -6   7   4     3936.12     3685.30    149.82 o 
  -5   7   4     1927.25     1860.06     69.71 o 
  -4   7   4     2480.97     2387.44     86.80 o 
  -3   7   4      807.98      784.32     36.23 o 
  -2   7   4      522.51      556.02     28.42 o 
  -1   7   4     1402.27     1480.89     59.47 o 
   0   7   4     3719.24     3771.16    142.74 o 
   1   7   4     1369.21     1391.05     56.51 o 
   2   7   4      502.28      541.80     33.44 o 
   3   7   4      810.92      758.17     39.76 o 
   4   7   4     2482.56     2382.14     93.29 o 
   5   7   4     1916.85     2003.77     76.53 o 
   6   7   4     3960.42     3762.20    164.31 o 
   7   7   4      683.65      595.98     45.52 o 
   8   7   4      533.19      478.63     32.05 o 
   9   7   4       24.28        1.27     20.70 o 
  10   7   4      352.52      293.11     27.91 o 
  11   7   4       44.93       88.88     28.03 o 
  12   7   4       76.79       64.16     35.20 o 
 -12   8   4       22.93       55.66     31.26 o 
 -11   8   4      139.56      209.34     32.10 o 
 -10   8   4       97.52      130.64     25.37 o 
  -9   8   4      155.94      143.32     44.61 o 
  -8   8   4      147.71      166.13     35.06 o 
  -7   8   4      173.89      147.71     22.50 o 
  -6   8   4      433.71      426.41     28.77 o 
  -5   8   4      758.92      682.47     38.77 o 
  -4   8   4      147.72      146.64     14.99 o 
  -3   8   4      153.40      142.93     15.30 o 
  -2   8   4     1076.02     1139.01     45.50 o 
  -1   8   4       91.84       83.64     16.57 o 
   0   8   4     1432.87     1469.31     52.99 o 
   1   8   4       85.41       63.05     15.00 o 
   2   8   4     1067.20     1132.50     62.63 o 
   3   8   4      138.52      139.99     22.42 o 
   4   8   4      146.03      135.48     18.57 o 
   5   8   4      753.29      718.03     44.06 o 
   6   8   4      447.78      422.56     44.89 o 
   7   8   4      182.99      187.35     30.28 o 
   8   8   4      145.18      149.43     48.97 o 
   9   8   4      150.91      171.20     32.86 o 
  10   8   4      100.99      105.76     32.69 o 
  11   8   4      137.37      140.79     33.50 o 
  12   8   4       23.72        7.39     33.03 o 
 -11   9   4      227.76      257.71     57.64 o 
 -10   9   4       26.49       39.22     40.68 o 
  -9   9   4      404.12      430.56     32.88 o 
  -8   9   4      341.76      366.95     30.17 o 
  -7   9   4      204.11      222.35     25.18 o 
  -6   9   4      208.93      222.49     23.98 o 
  -5   9   4      940.20      904.59     46.57 o 
  -4   9   4      854.08      839.18     48.74 o 
  -3   9   4      318.98      329.09     26.44 o 
  -2   9   4      644.48      642.26     31.07 o 
  -1   9   4       46.88       52.50     21.63 o 
   0   9   4      349.54      324.14     18.61 o 
   1   9   4       53.20       56.93     14.80 o 
   2   9   4      653.39      657.48     34.62 o 
   3   9   4      333.07      313.08     28.73 o 
   4   9   4      829.73      780.52     45.61 o 
   5   9   4      939.64      951.00     52.90 o 
   6   9   4      222.89      214.45     27.75 o 
   7   9   4      207.60      230.31     37.82 o 
   8   9   4      333.23      319.27     30.46 o 
   9   9   4      402.30      429.56     35.07 o 
  10   9   4       24.86       16.73     27.12 o 
  11   9   4      221.38      217.85     37.63 o 
 -11  10   4      370.17      497.94    102.88 o 
 -10  10   4       61.42       70.86     39.53 o 
  -9  10   4      441.30      455.49     44.03 o 
  -8  10   4      307.43      328.05     29.89 o 
  -7  10   4      526.16      567.99     37.41 o 
  -6  10   4      207.58      229.34     25.53 o 
  -5  10   4      204.30      232.16     27.37 o 
  -4  10   4      240.92      222.33     24.22 o 
  -3  10   4      161.90      177.71     31.04 o 
  -2  10   4     1761.29     1687.99     73.99 o 
  -1  10   4     3410.28     3281.21    136.61 o 
   0  10   4      889.34      903.03     42.51 o 
   1  10   4     3453.55     3250.01    167.59 o 
   2  10   4     1757.56     1680.29     69.33 o 
   3  10   4      172.62      145.23     20.70 o 
   4  10   4      259.37      222.92     23.20 o 
   5  10   4      213.54      237.89     23.90 o 
   6  10   4      208.03      210.68     24.41 o 
   7  10   4      515.60      529.99     36.98 o 
   8  10   4      320.31      316.19     31.94 o 
   9  10   4      444.34      462.53     37.21 o 
  10  10   4       59.04       79.30     29.77 o 
  11  10   4      368.68      418.65     57.83 o 
 -10  11   4        1.72       36.78     36.85 o 
  -9  11   4       71.96       80.05     41.96 o 
  -8  11   4       64.05       86.04     27.76 o 
  -7  11   4       56.42       76.16     27.91 o 
  -6  11   4      180.36      202.55     26.52 o 
  -5  11   4      200.10      214.44     26.14 o 
  -4  11   4      387.41      371.87     29.54 o 
  -3  11   4       63.01       82.26     21.92 o 
  -2  11   4      718.16      740.33     42.47 o 
  -1  11   4     1907.24     1788.09     95.54 o 
   0  11   4      613.38      586.66     61.32 o 
   1  11   4     1882.16     1840.19     87.55 o 
   2  11   4      726.68      710.88     45.76 o 
   3  11   4       63.06       78.96     20.06 o 
   4  11   4      383.55      416.26     50.26 o 
   5  11   4      198.87      231.14     25.01 o 
   6  11   4      183.18      162.05     27.00 o 
   7  11   4       56.05       64.07     26.23 o 
   8  11   4       66.26       98.39     29.32 o 
   9  11   4       72.60       52.34     29.58 o 
  10  11   4        1.40        3.76     30.35 o 
  -9  12   4      217.83      314.65     38.64 o 
  -8  12   4      197.83      203.44     38.73 o 
  -7  12   4       79.42      105.38     34.90 o 
  -6  12   4        0.24       42.00     24.92 o 
  -5  12   4      353.18      370.57     38.41 o 
  -4  12   4      446.11      464.41     33.24 o 
  -3  12   4       69.72      112.62     23.82 o 
  -2  12   4     1398.71     1302.36     73.80 o 
  -1  12   4      588.58      598.23     63.23 o 
   0  12   4      994.48      940.24     97.77 o 
   1  12   4      568.17      635.52     54.58 o 
   2  12   4     1406.73     1460.83     91.84 o 
   3  12   4       68.41       81.19     55.35 o 
   4  12   4      432.04      439.03     38.47 o 
   5  12   4      350.60      337.70     30.36 o 
   6  12   4        0.46      -11.12     24.84 o 
   7  12   4       77.60       88.12     27.94 o 
   8  12   4      203.01      207.49     32.44 o 
   9  12   4      213.68      251.65     35.11 o 
  -8  13   4       90.77      107.96     38.94 o 
  -7  13   4      155.40      172.32     39.39 o 
  -6  13   4       49.04       68.81     27.30 o 
  -5  13   4      259.49      267.98     45.20 o 
  -4  13   4       61.80       56.23     34.61 o 
  -3  13   4      150.00      207.38     34.44 o 
  -2  13   4       23.40       27.23     31.10 o 
  -1  13   4      494.79      517.36     61.59 o 
   0  13   4       21.77        5.17     46.48 o 
   1  13   4      497.32      509.55     88.09 o 
   2  13   4       26.64       51.24     40.05 o 
   3  13   4      150.09      200.20     42.89 o 
   4  13   4       60.59       77.59     30.01 o 
   5  13   4      259.73      246.91     34.53 o 
   6  13   4       51.81       39.58     36.97 o 
   7  13   4      159.15      168.05     31.36 o 
   8  13   4       98.40      133.04     36.11 o 
  -6  14   4      123.12      173.45     58.30 o 
  -5  14   4      484.29      498.57     57.19 o 
  -4  14   4       65.38      105.90     35.43 o 
  -3  14   4        8.44       21.54     53.07 o 
  -2  14   4       45.26       67.94     33.61 o 
  -1  14   4      116.58      178.36     56.08 o 
   0  14   4      103.44      153.23     72.45 o 
   1  14   4      117.17      124.11     49.45 o 
   2  14   4       46.10      101.15     88.24 o 
   3  14   4        8.38       43.03     42.75 o 
   4  14   4       63.85      100.83     44.02 o 
   5  14   4      486.79      596.89     73.43 o 
   6  14   4      123.63      179.64     59.26 o 
  -4  15   4      353.67      372.82     44.60 o 
  -3  15   4       90.26      125.32     37.87 o 
  -2  15   4      547.65      495.26     51.06 o 
  -1  15   4      337.14      360.44     64.35 o 
   0  15   4      327.53      451.48     84.93 o 
   1  15   4      341.06      443.86     93.29 o 
   2  15   4      531.11      506.90     78.03 o 
   3  15   4       96.54      188.29     55.64 o 
   4  15   4      357.68      407.84     53.72 o 
   1   0   5     2613.70     3109.23    111.81 o 
   2   0   5     2267.78     2322.26     84.22 o 
   3   0   5       63.60       39.85      8.74 o 
   4   0   5     1984.76     2203.38     81.33 o 
   5   0   5     2089.22     2477.36    106.37 o 
   6   0   5      333.93      370.24     19.47 o 
   7   0   5     1567.45     1545.24     55.78 o 
   8   0   5      487.39      432.75     19.85 o 
   9   0   5       70.00       69.56     19.10 o 
  10   0   5      115.82      124.62     18.50 o 
  11   0   5      241.40      242.92     21.98 o 
  12   0   5        9.27       11.15     18.31 o 
  13   0   5       43.27       48.18     22.63 o 
  14   0   5        0.66        4.08     26.38 o 
 -14   1   5      230.67      236.18     30.30 o 
 -13   1   5       84.57      109.87     24.08 o 
 -12   1   5       32.34       15.43     22.31 o 
 -11   1   5       41.31       29.47     18.66 o 
 -10   1   5     1128.58     1191.95     51.10 o 
  -9   1   5      931.19      872.52     35.64 o 
  -8   1   5      359.82      347.96     22.73 o 
  -7   1   5     1961.06     1944.86     57.87 o 
  -6   1   5      827.73      739.89     25.49 o 
  -5   1   5      519.60      594.40     29.25 o 
  -4   1   5     7139.42     7554.11    280.95 o 
  -3   1   5     3649.15     4054.40    151.80 o 
  -2   1   5     1026.73     1072.71     56.78 o 
  -1   1   5     1580.07     1642.26     55.67 o 
   0   1   5     7645.69     9145.88    295.78 o 
   1   1   5     1574.26     1702.66     97.38 o 
   2   1   5      998.73     1056.41     45.45 o 
   3   1   5     3765.48     4103.55    135.83 o 
   4   1   5     7280.00     7819.95    286.38 o 
   5   1   5      521.36      567.88     27.85 o 
   6   1   5      784.76      653.87     26.58 o 
   7   1   5     2009.97     1906.81     66.25 o 
   8   1   5      362.14      417.81     40.24 o 
   9   1   5      927.98      835.94     36.69 o 
  10   1   5     1130.72     1226.37     43.65 o 
  11   1   5       38.77       46.57     15.44 o 
  12   1   5       29.84       42.06     18.61 o 
  13   1   5       85.08       96.40     37.54 o 
  14   1   5      231.95      213.51     36.77 o 
 -14   2   5       25.83       38.97     27.27 o 
 -13   2   5      107.65      103.51     26.19 o 
 -12   2   5      488.91      567.61     37.40 o 
 -11   2   5       58.14       33.67     21.87 o 
 -10   2   5      446.03      456.20     30.96 o 
  -9   2   5      814.19      852.23     45.61 o 
  -8   2   5     1406.58     1382.79     54.97 o 
  -7   2   5      489.80      469.42     18.95 o 
  -6   2   5     1782.40     1781.90     53.05 o 
  -5   2   5      643.89      639.36     27.69 o 
  -4   2   5     2889.14     2967.67    100.51 o 
  -3   2   5      266.41      249.17     13.15 o 
  -2   2   5     2527.73     2979.26     99.06 o 
  -1   2   5     7651.33     8679.67    261.74 o 
   0   2   5     4912.86     5365.80    151.05 o 
   1   2   5     7561.84     8380.80    312.62 o 
   2   2   5     2615.53     3102.57     96.92 o 
   3   2   5      298.67      286.82     20.15 o 
   4   2   5     2935.42     2946.82    100.82 o 
   5   2   5      632.61      662.19     33.08 o 
   6   2   5     1797.18     1809.62     66.88 o 
   7   2   5      497.08      465.22     21.48 o 
   8   2   5     1407.19     1371.63     47.58 o 
   9   2   5      816.62      840.11     37.35 o 
  10   2   5      434.29      418.58     24.07 o 
  11   2   5       59.94       51.78     15.75 o 
  12   2   5      480.83      607.61     43.46 o 
  13   2   5      114.28      126.85     35.34 o 
  14   2   5       24.08      -49.02     32.87 o 
 -13   3   5      305.54      322.34     32.28 o 
 -12   3   5      147.66      149.05     55.65 o 
 -11   3   5       74.18       64.25     20.89 o 
 -10   3   5      392.12      407.50     27.32 o 
  -9   3   5      506.51      504.33     35.81 o 
  -8   3   5      834.13      804.86     30.91 o 
  -7   3   5       74.32       35.55      9.98 o 
  -6   3   5      508.30      464.48     18.90 o 
  -5   3   5      256.92      305.54     14.67 o 
  -4   3   5     2710.27     3000.48    101.83 o 
  -3   3   5      750.91      686.75     30.71 o 
  -2   3   5      432.71      455.07     34.89 o 
  -1   3   5     3788.24     4286.54    151.02 o 
   0   3   5        4.77        4.86      8.72 o 
   1   3   5     3795.87     4170.79    165.22 o 
   2   3   5      455.67      577.44     33.68 o 
   3   3   5      751.88      718.11     36.06 o 
   4   3   5     2646.34     2776.70     98.04 o 
   5   3   5      259.53      295.17     17.91 o 
   6   3   5      523.92      491.12     26.61 o 
   7   3   5       72.34       26.35      9.35 o 
   8   3   5      805.16      725.39     31.00 o 
   9   3   5      514.80      460.28     23.31 o 
  10   3   5      400.16      418.17     24.77 o 
  11   3   5       74.79       33.85     24.84 o 
  12   3   5      144.74      116.57     25.67 o 
  13   3   5      304.01      302.52     36.58 o 
 -13   4   5      171.61      184.61     29.75 o 
 -12   4   5      142.56      187.49     30.50 o 
 -11   4   5      286.36      315.12     26.77 o 
 -10   4   5      126.95      118.83     20.71 o 
  -9   4   5       24.88        0.89     16.40 o 
  -8   4   5       69.22       31.39     13.60 o 
  -7   4   5      469.18      438.82     25.35 o 
  -6   4   5       91.38       81.45     12.52 o 
  -5   4   5      215.91      215.33     15.70 o 
  -4   4   5     1838.00     2195.72     86.10 o 
  -3   4   5     7484.75     8796.75    387.98 o 
  -2   4   5     3779.77     4395.45    139.66 o 
  -1   4   5     1973.74     2258.99     81.05 o 
   0   4   5     1476.68     1506.89     76.87 o 
   1   4   5     1995.56     2197.98     96.92 o 
   2   4   5     3827.05     3998.03    145.50 o 
   3   4   5     7455.94     7884.66    253.15 o 
   4   4   5     1765.67     1949.75     70.55 o 
   5   4   5      234.23      234.35     13.18 o 
   6   4   5       92.36       75.09     10.53 o 
   7   4   5      487.17      449.88     19.23 o 
   8   4   5       73.66       38.25     13.17 o 
   9   4   5       26.52       21.11     16.47 o 
  10   4   5      119.02      127.89     21.47 o 
  11   4   5      290.29      234.62     25.06 o 
  12   4   5      150.42      174.91     29.69 o 
  13   4   5      164.56      220.41     52.48 o 
 -13   5   5       67.98       81.39     25.43 o 
 -12   5   5       48.75       45.30     23.37 o 
 -11   5   5      164.66      177.29     23.87 o 
 -10   5   5      260.87      240.04     24.01 o 
  -9   5   5      165.06      176.43     22.54 o 
  -8   5   5      723.61      681.85     33.33 o 
  -7   5   5       70.15       19.42     17.39 o 
  -6   5   5       69.19       62.06     12.57 o 
  -5   5   5     1425.24     1412.25     79.63 o 
  -4   5   5      986.80      987.67     53.10 o 
  -3   5   5     1352.07     1406.65     57.23 o 
  -2   5   5      617.61      553.56     25.97 o 
  -1   5   5     1570.00     1641.87     72.75 o 
   0   5   5      404.09      441.68     45.71 o 
   1   5   5     1629.23     1686.23     76.56 o 
   2   5   5      598.39      516.23     30.89 o 
   3   5   5     1342.98     1303.71     69.89 o 
   4   5   5      994.06      961.69     44.49 o 
   5   5   5     1423.53     1379.36     51.72 o 
   6   5   5       74.38       76.88     10.80 o 
   7   5   5       71.17       34.24     16.57 o 
   8   5   5      722.65      605.71     30.93 o 
   9   5   5      151.07      127.37     18.24 o 
  10   5   5      259.47      241.15     28.85 o 
  11   5   5      162.80      134.08     28.21 o 
  12   5   5       44.40       39.20     35.46 o 
  13   5   5       68.51       79.80     25.86 o 
 -13   6   5       19.17       21.14     46.72 o 
 -12   6   5      174.66      198.70     30.45 o 
 -11   6   5      345.58      348.78     28.64 o 
 -10   6   5       35.45       10.05     20.85 o 
  -9   6   5      106.62      104.42     20.06 o 
  -8   6   5      315.15      300.92     29.46 o 
  -7   6   5     1375.33     1266.59     57.99 o 
  -6   6   5      178.75      130.03     19.02 o 
  -5   6   5      150.68      148.07     17.96 o 
  -4   6   5      456.00      445.15     25.87 o 
  -3   6   5      647.94      698.28     32.90 o 
  -2   6   5     1182.96     1201.02     61.39 o 
  -1   6   5     2553.09     2762.62    116.18 o 
   0   6   5       62.01       61.31     12.26 o 
   1   6   5     2508.63     2677.77    111.16 o 
   2   6   5     1210.54     1154.97     58.78 o 
   3   6   5      636.94      693.79     38.51 o 
   4   6   5      465.35      434.27     37.32 o 
   5   6   5      152.21      158.81     22.21 o 
   6   6   5      189.31      205.25     28.25 o 
   7   6   5     1371.28     1236.03     59.46 o 
   8   6   5      308.40      252.32     31.38 o 
   9   6   5      105.12       88.93     25.91 o 
  10   6   5       34.50       -0.36     25.00 o 
  11   6   5      339.51      320.66     35.78 o 
  12   6   5      180.07      183.09     32.84 o 
  13   6   5       19.94       -5.09     56.79 o 
 -12   7   5      131.11      120.58     31.63 o 
 -11   7   5      368.51      368.10     33.77 o 
 -10   7   5      138.03      151.44     28.22 o 
  -9   7   5      209.94      217.19     25.51 o 
  -8   7   5      515.99      501.40     38.47 o 
  -7   7   5      793.82      740.23     59.32 o 
  -6   7   5      174.96      130.74     24.29 o 
  -5   7   5      312.50      344.34     28.39 o 
  -4   7   5       28.71       19.73     13.22 o 
  -3   7   5     1152.88     1165.78     49.64 o 
  -2   7   5     1044.33      978.43     42.69 o 
  -1   7   5      949.88      952.64     41.48 o 
   0   7   5      337.87      363.76     27.78 o 
   1   7   5      924.02      949.12     47.68 o 
   2   7   5     1017.36      934.29     50.95 o 
   3   7   5     1134.58     1065.24     49.26 o 
   4   7   5       25.93        6.55     13.26 o 
   5   7   5      291.43      279.58     25.78 o 
   6   7   5      178.99      175.89     24.40 o 
   7   7   5      777.94      713.77     50.82 o 
   8   7   5      484.36      498.08     37.65 o 
   9   7   5      195.69      196.67     27.35 o 
  10   7   5      144.55      146.51     28.28 o 
  11   7   5      362.55      344.43     50.16 o 
  12   7   5      126.70       92.89     61.52 o 
 -12   8   5       20.11      -38.12     29.78 o 
 -11   8   5      336.54      390.38     31.23 o 
 -10   8   5      115.49      121.06     25.38 o 
  -9   8   5      184.99      203.01     26.20 o 
  -8   8   5      928.25      934.34     49.50 o 
  -7   8   5      181.98      168.17     23.34 o 
  -6   8   5     1197.13     1098.87     53.22 o 
  -5   8   5      499.57      533.78     34.43 o 
  -4   8   5     1214.91     1071.06     47.80 o 
  -3   8   5      285.27      274.67     21.25 o 
  -2   8   5     1630.56     1657.60     67.87 o 
  -1   8   5     1461.57     1349.20     60.48 o 
   0   8   5      570.63      501.42     31.33 o 
   1   8   5     1418.38     1411.09     71.27 o 
   2   8   5     1645.30     1721.86     80.59 o 
   3   8   5      281.21      268.16     34.99 o 
   4   8   5     1216.59     1039.84     52.53 o 
   5   8   5      520.24      542.55     37.16 o 
   6   8   5     1188.31     1044.15     82.52 o 
   7   8   5      190.57      198.17     30.41 o 
   8   8   5      943.94      870.95     59.33 o 
   9   8   5      187.82      191.79     33.48 o 
  10   8   5      112.22      121.50     33.22 o 
  11   8   5      338.24      296.69     50.22 o 
  12   8   5       19.76       -1.03     33.07 o 
 -11   9   5        3.72       22.65     29.69 o 
 -10   9   5      120.60      160.90     27.61 o 
  -9   9   5      884.32      914.92     50.67 o 
  -8   9   5      193.17      179.32     26.18 o 
  -7   9   5      270.54      279.49     27.00 o 
  -6   9   5     1544.97     1480.39     68.11 o 
  -5   9   5      810.02      848.61     50.03 o 
  -4   9   5       58.42       34.75     21.10 o 
  -3   9   5     1253.63     1108.81     58.82 o 
  -2   9   5      154.41      138.75     18.49 o 
  -1   9   5     1214.31     1269.69     53.96 o 
   0   9   5     1128.05     1081.02     47.92 o 
   1   9   5     1193.63     1181.48     51.12 o 
   2   9   5      145.37       84.41     22.60 o 
   3   9   5     1247.23     1123.45     58.82 o 
   4   9   5       58.71       45.88     23.68 o 
   5   9   5      836.55      836.13     49.52 o 
   6   9   5     1527.76     1403.95     80.64 o 
   7   9   5      263.75      209.12     33.21 o 
   8   9   5      197.78      175.32     51.32 o 
   9   9   5      881.59      832.99     60.56 o 
  10   9   5      119.44      118.79     28.98 o 
  11   9   5        3.87       42.13     33.93 o 
 -10  10   5      304.47      412.66     44.81 o 
  -9  10   5      162.20      182.64     28.71 o 
  -8  10   5       12.20       49.41     24.43 o 
  -7  10   5      981.69     1037.51     53.45 o 
  -6  10   5        8.18       32.68     23.85 o 
  -5  10   5      294.33      347.18     30.82 o 
  -4  10   5      267.13      253.16     25.33 o 
  -3  10   5     1178.84      993.24     50.06 o 
  -2  10   5      545.53      604.89     36.92 o 
  -1  10   5      580.24      575.69     35.55 o 
   0  10   5        7.05        6.69     16.48 o 
   1  10   5      569.14      578.75     39.80 o 
   2  10   5      512.48      525.85     30.89 o 
   3  10   5     1185.93     1102.21     50.08 o 
   4  10   5      256.05      232.92     29.03 o 
   5  10   5      298.65      315.21     31.43 o 
   6  10   5        5.51        0.30     29.47 o 
   7  10   5      964.60      926.26     77.37 o 
   8  10   5       11.98        2.17     25.69 o 
   9  10   5      167.44      152.69     30.16 o 
  10  10   5      304.28      344.62     35.66 o 
 -10  11   5      178.60      237.34     40.85 o 
  -9  11   5       17.31       45.58     40.08 o 
  -8  11   5       79.91       79.54     29.40 o 
  -7  11   5       91.33      109.80     27.99 o 
  -6  11   5      211.77      254.91     28.12 o 
  -5  11   5      230.63      220.51     26.63 o 
  -4  11   5      414.61      403.40     31.45 o 
  -3  11   5      242.30      283.49     26.72 o 
  -2  11   5      720.79      695.64     41.00 o 
  -1  11   5      302.70      293.61     31.12 o 
   0  11   5      739.59      721.18     58.49 o 
   1  11   5      299.28      281.67     33.21 o 
   2  11   5      711.87      695.57     45.18 o 
   3  11   5      245.36      267.54     23.92 o 
   4  11   5      423.35      432.94     38.35 o 
   5  11   5      226.42      243.62     26.77 o 
   6  11   5      208.53      251.11     28.84 o 
   7  11   5       92.67      104.28     27.02 o 
   8  11   5       81.11       74.84     28.17 o 
   9  11   5       16.34       55.68     29.62 o 
  10  11   5      179.70      198.11     34.13 o 
  -9  12   5      307.85      395.01     45.86 o 
  -8  12   5      266.08      385.27     44.08 o 
  -7  12   5       43.79       60.00     27.28 o 
  -6  12   5      114.16      128.82     33.37 o 
  -5  12   5       47.16       58.49     26.62 o 
  -4  12   5     1131.81     1125.22     57.18 o 
  -3  12   5      785.64      798.56     45.88 o 
  -2  12   5      529.34      519.15     40.12 o 
  -1  12   5      360.71      364.88     52.97 o 
   0  12   5      143.74      167.98     47.03 o 
   1  12   5      369.62      420.62     60.98 o 
   2  12   5      515.30      529.25     81.59 o 
   3  12   5      760.14      725.22     50.04 o 
   4  12   5     1128.48     1057.75     84.46 o 
   5  12   5       45.87       37.68     22.56 o 
   6  12   5      128.00      107.32     33.42 o 
   7  12   5       45.48       82.68     28.17 o 
   8  12   5      269.75      288.38     34.46 o 
   9  12   5      302.42      280.09     35.67 o 
  -7  13   5       28.71       56.15     36.63 o 
  -6  13   5      745.99      780.31     48.59 o 
  -5  13   5      125.87      146.15     32.71 o 
  -4  13   5      171.77      188.44     28.05 o 
  -3  13   5      976.82      906.73     60.20 o 
  -2  13   5        5.17       16.07     31.61 o 
  -1  13   5      298.30      281.91     84.27 o 
   0  13   5      615.37      620.67    102.03 o 
   1  13   5      315.52      340.74     71.64 o 
   2  13   5        6.63       28.03     45.03 o 
   3  13   5      980.90      951.69     70.91 o 
   4  13   5      179.90      192.28     34.70 o 
   5  13   5      125.49      125.05     36.85 o 
   6  13   5      771.03      697.84     60.04 o 
   7  13   5       28.90       38.94     38.32 o 
  -6  14   5       10.18      -45.79     55.76 o 
  -5  14   5       95.38      121.97     59.91 o 
  -4  14   5        4.97       28.40     35.27 o 
  -3  14   5       97.91      187.81     53.67 o 
  -2  14   5        2.32       60.61     34.40 o 
  -1  14   5        5.18       -1.53     33.76 o 
   0  14   5       93.29      199.55     75.92 o 
   1  14   5        5.37       45.59     47.47 o 
   2  14   5        3.38        3.33     48.10 o 
   3  14   5       97.46      113.12     43.24 o 
   4  14   5        4.58       85.86     43.69 o 
   5  14   5       91.21      169.92     59.19 o 
   6  14   5        9.62       95.82     77.15 o 
  -3  15   5      681.48      726.87     67.53 o 
  -2  15   5       77.63      153.59     51.21 o 
  -1  15   5      294.12      365.99     43.33 o 
   0  15   5      368.38      351.95     58.02 o 
   1  15   5      283.61      399.55     74.67 o 
   2  15   5       69.65      124.74     53.48 o 
   3  15   5      692.57      689.61     88.78 o 
   0   0   6     4263.13     4632.12    189.40 o 
   1   0   6        3.09       14.02      6.28 o 
   2   0   6     2406.22     2937.14    106.47 o 
   3   0   6     1014.90      964.22     38.46 o 
   4   0   6      472.35      497.23     56.07 o 
   5   0   6     1316.27     1476.78     66.89 o 
   6   0   6      944.37      941.13     39.45 o 
   7   0   6     2210.06     2190.55     82.61 o 
   8   0   6       43.20       17.28     14.64 o 
   9   0   6      127.12      137.32     15.46 o 
  10   0   6      286.59      309.26     23.23 o 
  11   0   6        4.78      -26.55     17.70 o 
  12   0   6      291.96      317.04     24.26 o 
  13   0   6        0.07      -18.45     22.23 o 
  14   0   6        3.00      -34.07     32.30 o 
 -14   1   6      107.63      107.17     27.98 o 
 -13   1   6      210.21      261.15     30.26 o 
 -12   1   6      388.86      410.15     28.02 o 
 -11   1   6      713.01      717.12     38.49 o 
 -10   1   6      372.20      420.51     25.86 o 
  -9   1   6     1076.16     1099.05     41.95 o 
  -8   1   6     1182.44     1169.14     43.11 o 
  -7   1   6      417.27      404.84     18.12 o 
  -6   1   6      824.28      836.88     30.81 o 
  -5   1   6      519.34      491.16     23.48 o 
  -4   1   6     2786.68     3263.93    117.75 o 
  -3   1   6     1943.18     2248.27     85.62 o 
  -2   1   6     1662.32     1703.21     62.81 o 
  -1   1   6     9615.96    10788.30    320.98 o 
   0   1   6      841.33      901.65     36.11 o 
   1   1   6     9645.68    10610.00    339.75 o 
   2   1   6     1593.35     1666.78     61.81 o 
   3   1   6     1944.01     2298.39     77.67 o 
   4   1   6     2719.21     3098.82    113.31 o 
   5   1   6      511.32      505.97     34.09 o 
   6   1   6      806.45      745.69     29.83 o 
   7   1   6      417.11      383.78     37.41 o 
   8   1   6     1168.33     1112.73     47.24 o 
   9   1   6     1079.53     1108.38     47.87 o 
  10   1   6      367.50      407.02     31.08 o 
  11   1   6      721.61      766.72     36.99 o 
  12   1   6      392.20      431.13     26.77 o 
  13   1   6      209.54      202.95     33.43 o 
  14   1   6      110.33      157.75     37.56 o 
 -13   2   6      127.32      146.42     27.69 o 
 -12   2   6        8.25       -7.16     23.78 o 
 -11   2   6      694.38      738.42     45.44 o 
 -10   2   6       45.64       -3.65     13.03 o 
  -9   2   6      575.39      590.07     33.48 o 
  -8   2   6     1038.40      977.17     33.11 o 
  -7   2   6      420.73      387.27     17.21 o 
  -6   2   6      253.34      246.04     12.16 o 
  -5   2   6     1574.06     1719.12     56.33 o 
  -4   2   6     2899.16     3101.23    104.51 o 
  -3   2   6     2216.76     2255.11     77.09 o 
  -2   2   6     1859.31     2035.93     68.89 o 
  -1   2   6    13044.24    14235.37    436.74 o 
   0   2   6     1138.34     1140.59     44.35 o 
   1   2   6    12879.08    14191.00    471.37 o 
   2   2   6     1841.71     2103.03     88.32 o 
   3   2   6     2216.21     2231.44     75.63 o 
   4   2   6     2869.04     3049.13    102.63 o 
   5   2   6     1544.64     1706.62     62.66 o 
   6   2   6      254.68      243.27     13.97 o 
   7   2   6      406.81      383.71     19.57 o 
   8   2   6     1019.96      925.07     38.05 o 
   9   2   6      599.57      592.58     30.34 o 
  10   2   6       46.09       52.30     17.55 o 
  11   2   6      682.81      701.40     31.83 o 
  12   2   6        7.41       18.16     21.97 o 
  13   2   6      129.62      149.00     27.23 o 
 -13   3   6      439.84      446.93     36.31 o 
 -12   3   6      120.84      132.59     28.15 o 
 -11   3   6      276.73      329.75     27.13 o 
 -10   3   6        7.05        2.61     18.27 o 
  -9   3   6      765.23      755.55     34.59 o 
  -8   3   6      109.41       92.03     17.30 o 
  -7   3   6      181.31      193.44     12.16 o 
  -6   3   6       77.87       71.73     13.30 o 
  -5   3   6     1568.29     1552.77     51.00 o 
  -4   3   6      107.20      157.26     21.96 o 
  -3   3   6      558.96      614.32     25.62 o 
  -2   3   6      582.48      611.69     28.92 o 
  -1   3   6     6358.06     7056.11    218.09 o 
   0   3   6      106.42      119.16     10.44 o 
   1   3   6     6357.56     6516.21    224.52 o 
   2   3   6      565.41      615.14     39.10 o 
   3   3   6      539.60      594.98     23.72 o 
   4   3   6      105.11      141.09     15.43 o 
   5   3   6     1561.86     1448.92     53.81 o 
   6   3   6       74.16       53.58     12.52 o 
   7   3   6      194.58      204.43     14.58 o 
   8   3   6      114.49       98.70     13.89 o 
   9   3   6      756.71      737.03     33.89 o 
  10   3   6        7.76       10.13     16.02 o 
  11   3   6      274.76      258.84     29.44 o 
  12   3   6      123.08      104.41     20.51 o 
  13   3   6      445.52      484.63     39.98 o 
 -13   4   6       75.04       64.67     27.37 o 
 -12   4   6      223.16      219.21     26.65 o 
 -11   4   6      154.31      205.27     24.41 o 
 -10   4   6      569.56      550.40     32.34 o 
  -9   4   6      185.83      156.36     20.46 o 
  -8   4   6      807.22      743.11     41.92 o 
  -7   4   6     1208.14     1134.17     40.67 o 
  -6   4   6      755.91      753.31     29.76 o 
  -5   4   6      151.08      141.33     11.38 o 
  -4   4   6     1469.16     1681.71     67.48 o 
  -3   4   6      259.15      258.57     17.17 o 
  -2   4   6      712.02      781.36     36.69 o 
  -1   4   6     3855.88     4544.75    160.08 o 
   0   4   6     8972.75     9419.04    385.66 o 
   1   4   6     3917.65     4356.85    175.69 o 
   2   4   6      669.85      740.98     42.60 o 
   3   4   6      261.65      280.82     14.78 o 
   4   4   6     1463.29     1456.89     54.01 o 
   5   4   6      159.33      183.21     13.27 o 
   6   4   6      763.13      768.88     32.62 o 
   7   4   6     1243.98     1187.74     46.11 o 
   8   4   6      799.26      714.24     30.36 o 
   9   4   6      179.06      132.13     20.42 o 
  10   4   6      565.38      577.40     34.90 o 
  11   4   6      162.70      151.78     29.40 o 
  12   4   6      218.35      155.35     47.00 o 
  13   4   6       70.34       78.86     37.42 o 
 -13   5   6      188.00      232.50     32.36 o 
 -12   5   6       40.96       14.25     23.48 o 
 -11   5   6        8.92      -18.59     21.38 o 
 -10   5   6      283.76      293.30     25.55 o 
  -9   5   6      455.25      472.20     29.90 o 
  -8   5   6       84.42       56.01     16.84 o 
  -7   5   6       44.39       17.66     15.31 o 
  -6   5   6      330.95      337.41     19.16 o 
  -5   5   6      216.79      183.96     18.22 o 
  -4   5   6     1973.85     2069.81     95.90 o 
  -3   5   6     1204.40     1209.51     81.07 o 
  -2   5   6     1569.19     1745.71     63.66 o 
  -1   5   6     3778.95     4259.29    151.22 o 
   0   5   6       98.36       46.92     15.28 o 
   1   5   6     3838.83     4213.31    182.47 o 
   2   5   6     1636.35     1771.64     84.69 o 
   3   5   6     1188.98     1161.96     46.67 o 
   4   5   6     2016.52     2015.33     68.19 o 
   5   5   6      219.16      241.51     17.36 o 
   6   5   6      320.59      284.80     17.42 o 
   7   5   6       40.24      -10.88     17.53 o 
   8   5   6       95.86       81.79     17.04 o 
   9   5   6      457.77      474.31     26.37 o 
  10   5   6      275.20      245.52     24.61 o 
  11   5   6        9.42       -5.02     26.24 o 
  12   5   6       40.09       31.77     28.85 o 
  13   5   6      192.37      205.55     35.11 o 
 -12   6   6       81.27      120.36     25.62 o 
 -11   6   6      196.02      223.78     25.68 o 
 -10   6   6       96.62       71.75     22.22 o 
  -9   6   6      438.79      423.79     26.22 o 
  -8   6   6      188.31      222.25     21.70 o 
  -7   6   6      316.08      265.85     23.89 o 
  -6   6   6     1095.82     1065.26     50.39 o 
  -5   6   6     1071.89     1064.32     55.46 o 
  -4   6   6      549.80      508.97     28.43 o 
  -3   6   6      353.98      347.97     33.58 o 
  -2   6   6     1505.66     1547.04     74.55 o 
  -1   6   6     2151.80     2297.46     84.10 o 
   0   6   6     1038.75     1044.37     68.17 o 
   1   6   6     2181.52     2278.00    112.76 o 
   2   6   6     1493.32     1495.51     69.68 o 
   3   6   6      348.43      345.41     29.99 o 
   4   6   6      525.59      500.54     32.43 o 
   5   6   6     1086.47     1044.91     56.25 o 
   6   6   6     1061.25      990.77     47.67 o 
   7   6   6      306.53      268.43     22.35 o 
   8   6   6      179.14      177.92     25.78 o 
   9   6   6      430.37      418.13     29.61 o 
  10   6   6       93.22       74.50     29.26 o 
  11   6   6      199.39      176.83     45.12 o 
  12   6   6       80.60       77.21     30.73 o 
 -12   7   6       12.35       27.03     24.72 o 
 -11   7   6       20.58      -19.10     22.75 o 
 -10   7   6      176.31      167.40     24.17 o 
  -9   7   6      187.87      208.72     22.18 o 
  -8   7   6      340.18      332.97     27.67 o 
  -7   7   6     1446.66     1293.65     60.25 o 
  -6   7   6     1940.98     1851.19     70.14 o 
  -5   7   6     1196.26     1172.09     51.68 o 
  -4   7   6      259.96      244.03     25.95 o 
  -3   7   6      717.95      785.63     52.61 o 
  -2   7   6      424.67      458.60     35.97 o 
  -1   7   6       40.49       35.73     14.12 o 
   0   7   6      419.62      399.42     31.18 o 
   1   7   6       40.84       34.31     17.44 o 
   2   7   6      419.33      414.33     32.46 o 
   3   7   6      769.45      746.32     42.84 o 
   4   7   6      262.41      250.26     24.11 o 
   5   7   6     1213.90     1106.28     56.93 o 
   6   7   6     1885.36     1726.44     93.30 o 
   7   7   6     1486.68     1321.65     75.85 o 
   8   7   6      334.80      298.48     26.35 o 
   9   7   6      184.61      155.53     39.87 o 
  10   7   6      164.06      164.70     28.53 o 
  11   7   6       19.40        4.85     27.92 o 
  12   7   6       13.61      -12.75     29.94 o 
 -12   8   6      185.05      253.03     36.37 o 
 -11   8   6      233.32      263.54     28.87 o 
 -10   8   6      324.50      343.43     28.65 o 
  -9   8   6      128.52      131.07     24.92 o 
  -8   8   6      572.67      635.13     40.64 o 
  -7   8   6      822.57      745.88     44.07 o 
  -6   8   6     1774.24     1722.74     84.89 o 
  -5   8   6      267.78      280.88     21.39 o 
  -4   8   6      617.07      633.78     36.74 o 
  -3   8   6      900.08      910.00     42.48 o 
  -2   8   6      299.66      304.01     23.53 o 
  -1   8   6      454.27      450.12     31.78 o 
   0   8   6      217.55      202.67     18.34 o 
   1   8   6      441.71      454.18     30.70 o 
   2   8   6      300.31      300.58     26.06 o 
   3   8   6      901.55      871.57     49.31 o 
   4   8   6      630.76      622.45     41.95 o 
   5   8   6      255.57      214.94     25.96 o 
   6   8   6     1747.21     1624.38     90.37 o 
   7   8   6      822.77      690.81     51.31 o 
   8   8   6      570.00      562.18     50.43 o 
   9   8   6      129.51      147.86     37.97 o 
  10   8   6      326.10      274.53     46.50 o 
  11   8   6      224.53      206.68     47.63 o 
  12   8   6      186.08      165.89     48.41 o 
 -11   9   6       49.62       48.55     30.59 o 
 -10   9   6      227.80      268.94     28.13 o 
  -9   9   6       56.73       77.74     25.20 o 
  -8   9   6      553.07      553.70     36.34 o 
  -7   9   6      192.40      158.79     30.26 o 
  -6   9   6      664.71      747.30     72.26 o 
  -5   9   6      105.28      119.68     23.92 o 
  -4   9   6       83.13       65.73     31.48 o 
  -3   9   6      372.04      400.40     32.64 o 
  -2   9   6     1869.05     1823.73     68.32 o 
  -1   9   6      101.43       73.50     16.93 o 
   0   9   6      154.93      145.68     18.47 o 
   1   9   6      104.54      118.42     22.74 o 
   2   9   6     1876.93     1845.14     90.13 o 
   3   9   6      376.57      496.52     35.77 o 
   4   9   6       98.90      106.06     24.82 o 
   5   9   6      102.01      123.73     25.56 o 
   6   9   6      661.05      609.32     48.86 o 
   7   9   6      190.95      178.53     34.59 o 
   8   9   6      573.26      574.07     57.69 o 
   9   9   6       56.53       91.99     33.30 o 
  10   9   6      232.40      194.35     47.10 o 
  11   9   6       50.54       52.04     65.72 o 
 -10  10   6       80.99      130.73     43.32 o 
  -9  10   6      434.98      443.01     54.23 o 
  -8  10   6      536.71      580.86     52.48 o 
  -7  10   6      303.36      351.91     33.56 o 
  -6  10   6      306.93      353.47     32.25 o 
  -5  10   6       80.66       93.35     24.77 o 
  -4  10   6      303.52      290.06     28.77 o 
  -3  10   6      711.03      602.50     37.05 o 
  -2  10   6     1107.51     1096.39     52.79 o 
  -1  10   6      796.85      753.34     56.60 o 
   0  10   6      692.13      599.40     37.82 o 
   1  10   6      772.81      715.46     44.52 o 
   2  10   6     1100.71     1039.26     56.33 o 
   3  10   6      691.57      615.89     41.37 o 
   4  10   6      305.66      328.55     31.30 o 
   5  10   6       78.29       98.79     26.63 o 
   6  10   6      310.65      302.42     37.71 o 
   7  10   6      291.86      280.39     36.99 o 
   8  10   6      534.28      518.96     46.46 o 
   9  10   6      439.81      385.97     43.69 o 
  10  10   6       79.93      106.67     35.06 o 
  -9  11   6      252.72      306.11     37.41 o 
  -8  11   6      169.35      218.01     33.14 o 
  -7  11   6       13.90       12.71     27.30 o 
  -6  11   6       30.16       70.75     26.46 o 
  -5  11   6      625.91      617.11     40.86 o 
  -4  11   6        4.62      -23.96     22.23 o 
  -3  11   6      629.35      573.99     36.93 o 
  -2  11   6      276.51      291.39     26.50 o 
  -1  11   6      306.47      300.25     45.69 o 
   0  11   6     1769.32     1666.60     74.59 o 
   1  11   6      312.04      293.06     29.71 o 
   2  11   6      282.83      285.44     30.13 o 
   3  11   6      624.28      583.14     67.89 o 
   4  11   6        3.66       20.58     20.72 o 
   5  11   6      633.99      609.84     42.82 o 
   6  11   6       33.14       41.28     24.92 o 
   7  11   6       16.35       -5.36     25.72 o 
   8  11   6      169.87      219.45     31.30 o 
   9  11   6      247.39      294.60     34.39 o 
  -8  12   6      147.83      215.46     34.70 o 
  -7  12   6      231.52      300.51     32.31 o 
  -6  12   6      384.69      439.11     34.61 o 
  -5  12   6       34.02       94.38     25.61 o 
  -4  12   6       62.08      137.43     31.85 o 
  -3  12   6       78.16       90.66     24.52 o 
  -2  12   6      267.65      282.19     27.99 o 
  -1  12   6     1105.93     1022.07     75.58 o 
   0  12   6      246.29      177.78     70.42 o 
   1  12   6     1140.53     1157.43    109.44 o 
   2  12   6      271.23      234.98     30.80 o 
   3  12   6       81.25      125.25     29.11 o 
   4  12   6       59.00       69.85     39.10 o 
   5  12   6       36.30       50.42     33.75 o 
   6  12   6      390.92      396.02     34.33 o 
   7  12   6      236.88      282.88     33.12 o 
   8  12   6      143.54      204.51     32.85 o 
  -7  13   6       67.05      113.95     30.20 o 
  -6  13   6      201.52      231.41     31.32 o 
  -5  13   6       91.60      132.98     28.49 o 
  -4  13   6      313.36      374.71     32.68 o 
  -3  13   6      131.50      172.00     43.09 o 
  -2  13   6      803.30      726.66     52.26 o 
  -1  13   6       71.38       73.70     32.82 o 
   0  13   6       68.90       74.91     64.85 o 
   1  13   6       68.86       84.62     39.49 o 
   2  13   6      810.13      770.98     71.86 o 
   3  13   6      136.21      207.86     43.20 o 
   4  13   6      319.83      384.38     66.28 o 
   5  13   6       93.09       72.25     36.40 o 
   6  13   6      204.90      170.78     40.06 o 
   7  13   6       65.62       48.19     39.09 o 
  -5  14   6      350.92      412.90     49.77 o 
  -4  14   6      213.04      275.26     40.67 o 
  -3  14   6       77.05       94.03     37.32 o 
  -2  14   6      124.56      169.51     36.96 o 
  -1  14   6       86.10       93.55     41.65 o 
   0  14   6      335.20      415.04    145.81 o 
   1  14   6       88.50      121.47     77.05 o 
   2  14   6      129.80      219.74     54.17 o 
   3  14   6       66.30      113.81     43.44 o 
   4  14   6      213.49      230.47     61.22 o 
   5  14   6      355.21      402.87     72.85 o 
  -3  15   6      110.67      164.76     40.19 o 
  -2  15   6       80.40       88.64     57.20 o 
  -1  15   6      256.85      316.66     42.30 o 
   0  15   6        1.04       70.61    112.74 o 
   1  15   6      247.43      326.78     79.13 o 
   2  15   6       86.56      222.31     93.62 o 
   3  15   6      109.06      189.19     47.50 o 
   1   0   7      113.33      154.78     13.79 o 
   2   0   7     2747.32     2755.11    100.31 o 
   3   0   7      350.00      376.64     19.75 o 
   4   0   7        4.06       -3.85     11.59 o 
   5   0   7       38.47       74.02     13.97 o 
   6   0   7       10.13        1.42     11.54 o 
   7   0   7       47.38       27.24     19.58 o 
   8   0   7      444.56      452.86     24.95 o 
   9   0   7      420.71      482.74     25.87 o 
  10   0   7       45.34        0.58     17.20 o 
  11   0   7       96.66       52.58     19.26 o 
  12   0   7       34.91       25.84     24.60 o 
  13   0   7       29.81      -24.95     20.85 o 
 -13   1   7       95.28       65.32     25.89 o 
 -12   1   7       17.42       -1.75     20.27 o 
 -11   1   7       58.62       53.38     21.18 o 
 -10   1   7      147.82      141.30     19.40 o 
  -9   1   7       84.76       86.45     17.55 o 
  -8   1   7       36.29       73.16     13.30 o 
  -7   1   7      596.26      578.18     26.14 o 
  -6   1   7      538.78      517.12     25.29 o 
  -5   1   7      771.02      902.30     41.87 o 
  -4   1   7     2970.99     3390.57    114.46 o 
  -3   1   7     2585.15     2893.12     98.48 o 
  -2   1   7      254.31      263.66     13.65 o 
  -1   1   7     4758.75     5506.82    164.19 o 
   0   1   7     1202.48     1326.49     45.39 o 
   1   1   7     4689.51     5193.94    211.90 o 
   2   1   7      236.71      223.73     16.43 o 
   3   1   7     2586.39     2831.27     95.63 o 
   4   1   7     2905.83     3303.05    148.73 o 
   5   1   7      763.60      919.24     46.76 o 
   6   1   7      544.52      481.88     26.11 o 
   7   1   7      595.49      546.55     28.36 o 
   8   1   7       41.66       31.84     15.54 o 
   9   1   7       94.48      139.40     18.09 o 
  10   1   7      147.57      157.61     17.76 o 
  11   1   7       56.35       66.65     18.59 o 
  12   1   7       16.19       24.31     19.12 o 
  13   1   7       99.07      133.64     28.39 o 
 -13   2   7       23.02       31.70     26.24 o 
 -12   2   7      152.05      174.09     27.13 o 
 -11   2   7       13.71       18.29     25.50 o 
 -10   2   7      292.36      299.03     27.79 o 
  -9   2   7        2.86      -14.79     17.81 o 
  -8   2   7      646.59      620.54     32.49 o 
  -7   2   7      453.35      437.24     18.53 o 
  -6   2   7     1429.32     1377.87     48.81 o 
  -5   2   7      615.68      625.74     27.23 o 
  -4   2   7     1926.29     1941.53     67.63 o 
  -3   2   7      841.15      871.45     33.25 o 
  -2   2   7      366.68      333.02     16.47 o 
  -1   2   7     1807.54     1862.17     58.39 o 
   0   2   7     1830.78     2039.50     63.73 o 
   1   2   7     1804.11     1887.15     73.05 o 
   2   2   7      338.56      305.97     18.16 o 
   3   2   7      838.53      869.98     33.10 o 
   4   2   7     1939.88     2035.09     85.16 o 
   5   2   7      617.01      622.36     26.41 o 
   6   2   7     1384.27     1310.19     47.30 o 
   7   2   7      452.07      406.48     20.14 o 
   8   2   7      661.63      665.70     32.62 o 
   9   2   7        3.27       -2.24     15.41 o 
  10   2   7      303.40      313.63     22.11 o 
  11   2   7       14.09       -8.02     17.84 o 
  12   2   7      147.74      163.88     25.00 o 
  13   2   7       23.61       47.79     28.27 o 
 -13   3   7       70.88       44.91     27.43 o 
 -12   3   7      433.99      485.02     36.18 o 
 -11   3   7        7.42      -11.25     23.00 o 
 -10   3   7      276.99      285.76     25.37 o 
  -9   3   7      484.64      505.46     26.70 o 
  -8   3   7     1494.50     1422.46     53.54 o 
  -7   3   7      198.13      210.32     14.90 o 
  -6   3   7      719.56      718.15     28.81 o 
  -5   3   7     1901.96     2017.52     74.11 o 
  -4   3   7     1608.55     1676.93     58.95 o 
  -3   3   7     1032.16     1067.65     39.38 o 
  -2   3   7      637.01      684.95     25.39 o 
  -1   3   7     3012.69     3314.99     88.50 o 
   0   3   7    13742.76    14741.56    414.50 o 
   1   3   7     3023.66     3122.84    108.31 o 
   2   3   7      658.59      720.75     33.23 o 
   3   3   7     1018.98     1045.05     40.39 o 
   4   3   7     1663.91     1707.95     56.08 o 
   5   3   7     1922.28     1854.48     67.49 o 
   6   3   7      697.28      689.08     28.36 o 
   7   3   7      184.03      188.80     14.57 o 
   8   3   7     1507.71     1450.83     54.60 o 
   9   3   7      479.81      496.74     26.49 o 
  10   3   7      268.16      273.81     24.61 o 
  11   3   7        4.86      -30.88     20.59 o 
  12   3   7      437.18      498.04     33.44 o 
  13   3   7       71.88       41.05     25.16 o 
 -13   4   7       30.23       52.19     27.92 o 
 -12   4   7       17.59       10.06     23.38 o 
 -11   4   7      168.19      136.67     24.00 o 
 -10   4   7       94.62      100.27     21.47 o 
  -9   4   7       99.36      100.35     20.39 o 
  -8   4   7       35.74       28.95     19.64 o 
  -7   4   7      937.17      912.90     34.99 o 
  -6   4   7       47.49       47.91     11.81 o 
  -5   4   7     2678.01     2831.20     97.02 o 
  -4   4   7      442.91      436.44     26.33 o 
  -3   4   7      528.92      562.90     27.39 o 
  -2   4   7      566.18      616.55     22.57 o 
  -1   4   7     3867.91     4124.56    145.16 o 
   0   4   7      388.99      338.62     17.40 o 
   1   4   7     3877.53     4013.35    139.51 o 
   2   4   7      569.61      563.70     28.99 o 
   3   4   7      527.19      545.48     27.30 o 
   4   4   7      437.98      413.95     21.41 o 
   5   4   7     2695.02     2628.49     94.11 o 
   6   4   7       44.14       41.99     12.00 o 
   7   4   7      926.65      912.81     34.98 o 
   8   4   7       37.48       26.84     15.81 o 
   9   4   7      101.11       91.92     20.01 o 
  10   4   7       93.67      103.51     21.35 o 
  11   4   7      161.33      108.21     23.03 o 
  12   4   7       18.92       13.32     26.18 o 
  13   4   7       29.72       53.93     27.08 o 
 -13   5   7      345.19      361.12     32.62 o 
 -12   5   7      100.45      123.17     26.07 o 
 -11   5   7       77.42       58.47     22.72 o 
 -10   5   7      317.89      338.05     27.48 o 
  -9   5   7     1986.57     1951.91     80.05 o 
  -8   5   7      112.24      110.40     17.79 o 
  -7   5   7      793.04      758.37     35.67 o 
  -6   5   7      802.34      761.14     32.62 o 
  -5   5   7      177.83      173.17     13.75 o 
  -4   5   7      766.33      848.44     73.44 o 
  -3   5   7        6.34      -13.17      8.78 o 
  -2   5   7     3372.24     3591.62    128.73 o 
  -1   5   7     1679.44     1733.42     63.98 o 
   0   5   7     1732.60     1824.94     78.66 o 
   1   5   7     1672.09     1661.85    102.79 o 
   2   5   7     3407.27     3629.66    133.38 o 
   3   5   7        7.04      -23.61     15.74 o 
   4   5   7      765.16      746.39     34.47 o 
   5   5   7      172.09      151.84     15.01 o 
   6   5   7      822.26      772.33     38.61 o 
   7   5   7      802.50      739.19     34.89 o 
   8   5   7      116.51      100.34     17.50 o 
   9   5   7     2008.27     1845.10     76.15 o 
  10   5   7      324.90      313.18     26.43 o 
  11   5   7       72.93       65.68     37.30 o 
  12   5   7       96.73      112.36     30.25 o 
  13   5   7      351.21      383.57     46.10 o 
 -12   6   7      220.10      234.87     28.68 o 
 -11   6   7      174.48      200.05     26.47 o 
 -10   6   7      125.49      125.88     23.35 o 
  -9   6   7      141.31      166.17     24.40 o 
  -8   6   7      293.67      295.89     22.22 o 
  -7   6   7     1356.06     1249.86     50.67 o 
  -6   6   7     1014.32     1008.57     55.16 o 
  -5   6   7       89.89       40.50     19.06 o 
  -4   6   7      174.72      178.60     20.42 o 
  -3   6   7     3682.93     3778.21    145.49 o 
  -2   6   7      971.80     1000.50     40.78 o 
  -1   6   7     1096.47     1138.88     44.86 o 
   0   6   7     1958.10     2013.47     86.50 o 
   1   6   7     1144.58     1085.83     52.44 o 
   2   6   7      972.43      928.96     49.78 o 
   3   6   7     3642.30     3600.67    157.25 o 
   4   6   7      161.65      143.15     41.48 o 
   5   6   7       90.24       69.17     28.26 o 
   6   6   7      999.23      823.17     41.58 o 
   7   6   7     1367.08     1238.28     54.59 o 
   8   6   7      294.83      260.30     24.46 o 
   9   6   7      129.81      162.10     32.79 o 
  10   6   7      129.50      130.91     28.42 o 
  11   6   7      183.21      143.45     41.31 o 
  12   6   7      212.51      159.42     40.51 o 
 -12   7   7       61.47       60.78     25.94 o 
 -11   7   7       17.70       10.86     23.81 o 
 -10   7   7        9.04       -5.16     22.03 o 
  -9   7   7      283.24      270.59     25.52 o 
  -8   7   7       48.58       30.39     18.42 o 
  -7   7   7      380.53      398.42     32.11 o 
  -6   7   7     1204.58     1154.75     52.02 o 
  -5   7   7      106.40      108.96     27.05 o 
  -4   7   7      763.12      764.50     42.48 o 
  -3   7   7        0.56       11.09     13.94 o 
  -2   7   7     4599.41     4819.69    172.65 o 
  -1   7   7      116.33      134.54     15.96 o 
   0   7   7        4.37       -1.59     13.93 o 
   1   7   7      114.56      105.37     19.05 o 
   2   7   7     4638.97     4810.65    208.42 o 
   3   7   7        0.83       21.09     18.91 o 
   4   7   7      742.54      658.23     40.07 o 
   5   7   7      102.57       64.75     21.46 o 
   6   7   7     1199.20     1054.56     64.48 o 
   7   7   7      384.49      366.27     35.04 o 
   8   7   7       55.47       22.96     23.81 o 
   9   7   7      283.73      267.80     40.52 o 
  10   7   7        7.56       -6.73     26.05 o 
  11   7   7       17.99       20.43     28.83 o 
  12   7   7       65.77       48.15     42.44 o 
 -11   8   7      316.20      323.01     30.88 o 
 -10   8   7      137.55      128.45     24.67 o 
  -9   8   7      105.45       92.83     21.19 o 
  -8   8   7       71.56       85.39     26.46 o 
  -7   8   7      734.02      773.15     49.33 o 
  -6   8   7      581.67      549.28     37.85 o 
  -5   8   7      699.31      680.51     36.50 o 
  -4   8   7      182.79      210.51     19.64 o 
  -3   8   7     1001.63     1041.08     47.06 o 
  -2   8   7     1575.30     1636.28     74.36 o 
  -1   8   7     1011.29     1087.84     77.03 o 
   0   8   7      240.71      232.51     19.70 o 
   1   8   7     1005.40     1011.55     52.57 o 
   2   8   7     1585.60     1588.61     75.47 o 
   3   8   7      993.38     1032.86     54.61 o 
   4   8   7      184.65      228.23     25.85 o 
   5   8   7      675.03      670.51     49.06 o 
   6   8   7      594.30      512.06     41.29 o 
   7   8   7      721.37      652.54     50.52 o 
   8   8   7       73.62       84.74     30.24 o 
   9   8   7      117.15      173.85     32.21 o 
  10   8   7      141.52      138.23     43.30 o 
  11   8   7      320.21      307.23     89.31 o 
 -11   9   7      142.91      205.97     29.08 o 
 -10   9   7      147.57      177.71     26.67 o 
  -9   9   7       10.45       25.51     34.54 o 
  -8   9   7       72.92       61.25     26.83 o 
  -7   9   7      312.56      298.35     31.73 o 
  -6   9   7      197.24      183.57     26.70 o 
  -5   9   7      336.31      343.63     31.74 o 
  -4   9   7      139.86      149.78     36.45 o 
  -3   9   7      244.11      261.15     25.55 o 
  -2   9   7       59.85       70.70     18.35 o 
  -1   9   7      450.34      454.30     29.17 o 
   0   9   7      336.00      332.07     36.84 o 
   1   9   7      471.81      479.84     46.45 o 
   2   9   7       63.34       52.02     22.71 o 
   3   9   7      245.70      265.69     27.96 o 
   4   9   7      149.16      152.49     25.29 o 
   5   9   7      322.51      364.24     36.88 o 
   6   9   7      187.81      180.73     32.60 o 
   7   9   7      331.39      361.94     38.26 o 
   8   9   7       71.91       87.40     31.33 o 
   9   9   7       15.10       18.74     32.13 o 
  10   9   7      152.47      135.20     55.21 o 
  11   9   7      135.40      144.44     48.73 o 
 -10  10   7      187.48      220.34     31.23 o 
  -9  10   7       95.89      135.72     31.70 o 
  -8  10   7       71.86       83.94     36.91 o 
  -7  10   7      467.09      546.73     40.77 o 
  -6  10   7      114.20      133.53     27.50 o 
  -5  10   7       25.38       44.38     27.94 o 
  -4  10   7      496.18      501.60     36.12 o 
  -3  10   7       12.88        4.93     20.77 o 
  -2  10   7      655.99      650.29     34.03 o 
  -1  10   7      100.23       58.56     16.56 o 
   0  10   7      164.78      200.45     21.10 o 
   1  10   7      109.81       94.94     23.98 o 
   2  10   7      665.33      667.29     43.30 o 
   3  10   7       10.44       11.66     23.61 o 
   4  10   7      510.02      471.38     36.51 o 
   5  10   7       29.28       46.05     30.28 o 
   6  10   7      110.15       86.22     32.00 o 
   7  10   7      480.61      451.27     73.39 o 
   8  10   7       71.78       92.98     33.45 o 
   9  10   7       95.59      100.11     36.39 o 
  10  10   7      193.83      181.40     64.33 o 
  -9  11   7      217.10      297.06     37.08 o 
  -8  11   7       58.83       93.31     41.69 o 
  -7  11   7      197.03      228.24     32.23 o 
  -6  11   7      105.34      121.99     28.00 o 
  -5  11   7      577.20      613.29     42.19 o 
  -4  11   7      709.05      710.24     45.05 o 
  -3  11   7       58.56       28.89     22.56 o 
  -2  11   7      341.37      374.11     29.40 o 
  -1  11   7      127.14      144.61     22.99 o 
   0  11   7      431.28      415.41     32.68 o 
   1  11   7      116.86      142.53     26.25 o 
   2  11   7      347.55      387.40     55.70 o 
   3  11   7       54.66       40.99     26.17 o 
   4  11   7      698.40      693.31     57.99 o 
   5  11   7      566.35      567.68     47.53 o 
   6  11   7      108.08      115.77     34.61 o 
   7  11   7      204.85      192.24     59.20 o 
   8  11   7       59.61       58.87     38.18 o 
   9  11   7      207.02      249.81     33.75 o 
  -8  12   7      216.34      316.04     37.57 o 
  -7  12   7      233.58      274.50     35.03 o 
  -6  12   7      460.20      538.88     37.88 o 
  -5  12   7      231.81      266.66     41.47 o 
  -4  12   7      555.61      530.70     36.74 o 
  -3  12   7       70.21      107.03     25.04 o 
  -2  12   7      408.85      404.17     33.33 o 
  -1  12   7       69.94       53.77     43.66 o 
   0  12   7      197.89      236.51     41.10 o 
   1  12   7       70.37      107.22     38.32 o 
   2  12   7      416.52      396.10     41.51 o 
   3  12   7       67.49      106.57     28.55 o 
   4  12   7      551.71      492.81     92.84 o 
   5  12   7      235.38      272.95     60.10 o 
   6  12   7      452.50      442.00     43.77 o 
   7  12   7      233.75      243.76     32.04 o 
   8  12   7      230.10      262.91     47.78 o 
  -7  13   7       18.38       47.71     29.94 o 
  -6  13   7       82.11      114.17     29.76 o 
  -5  13   7      150.54      179.06     29.88 o 
  -4  13   7      148.76      152.97     28.31 o 
  -3  13   7      104.88      103.26     34.52 o 
  -2  13   7      111.49      134.19     60.86 o 
  -1  13   7      415.69      419.52     57.53 o 
   0  13   7      172.06      241.92     50.42 o 
   1  13   7      402.31      416.73     48.16 o 
   2  13   7      114.57      180.27     41.37 o 
   3  13   7       95.56      154.09     41.44 o 
   4  13   7      156.05      117.58     41.82 o 
   5  13   7      161.20      146.52     38.38 o 
   6  13   7       80.07       64.24     40.70 o 
   7  13   7       15.21       17.31     57.88 o 
  -5  14   7      285.82      367.03     60.11 o 
  -4  14   7      165.57      236.03     96.72 o 
  -3  14   7      103.92      147.21     38.29 o 
  -2  14   7      566.99      582.35     76.60 o 
  -1  14   7       62.11       71.63     57.96 o 
   0  14   7      108.09      169.38     50.98 o 
   1  14   7       58.73      167.53     66.58 o 
   2  14   7      578.62      618.20     72.38 o 
   3  14   7       99.97      242.18     54.91 o 
   4  14   7      164.97      175.82     61.13 o 
   5  14   7      294.14      418.19     69.41 o 
  -2  15   7      265.39      279.40     53.27 o 
  -1  15   7       84.19       82.71     39.74 o 
   0  15   7      730.50      749.56     76.57 o 
   1  15   7       82.69      184.92     75.41 o 
   2  15   7      262.31      353.66    123.44 o 
   0   0   8     2424.49     4510.36    185.24 o 
   1   0   8     9010.19    10170.18    356.40 o 
   2   0   8      272.31      322.01     15.02 o 
   3   0   8     2353.31     2233.02     82.85 o 
   4   0   8      331.31      338.85     18.28 o 
   5   0   8      367.20      463.04     28.03 o 
   6   0   8        0.48      -18.19     12.13 o 
   7   0   8      687.77      635.19     42.74 o 
   8   0   8       83.25       35.10     16.27 o 
   9   0   8     1274.06     1246.68     52.94 o 
  10   0   8       12.94      -26.26     17.51 o 
  11   0   8      200.32      164.30     21.75 o 
  12   0   8       69.24       66.85     23.35 o 
  13   0   8      834.61      915.50     44.47 o 
 -13   1   8       28.84       16.80     27.57 o 
 -12   1   8       75.01       63.30     21.52 o 
 -11   1   8       24.03       -8.57     19.15 o 
 -10   1   8      298.74      319.17     29.13 o 
  -9   1   8      541.19      560.45     31.02 o 
  -8   1   8      352.21      355.66     23.05 o 
  -7   1   8       46.33       29.41     14.38 o 
  -6   1   8      430.55      407.13     24.04 o 
  -5   1   8      579.62      536.30     25.02 o 
  -4   1   8     1293.43     1247.69     45.50 o 
  -3   1   8      403.56      383.98     18.38 o 
  -2   1   8      794.13      820.59     31.67 o 
  -1   1   8     4381.73     5039.76    160.48 o 
   0   1   8     3439.29     3726.97    132.18 o 
   1   1   8     4426.37     4727.80    166.84 o 
   2   1   8      793.80      852.82     35.16 o 
   3   1   8      409.45      379.45     18.06 o 
   4   1   8     1305.14     1261.22     49.69 o 
   5   1   8      590.98      556.49     31.36 o 
   6   1   8      428.70      408.01     23.71 o 
   7   1   8       42.10       20.07     14.43 o 
   8   1   8      356.83      390.80     23.65 o 
   9   1   8      536.22      584.59     34.24 o 
  10   1   8      310.41      324.29     23.82 o 
  11   1   8       23.83       -3.53     18.24 o 
  12   1   8       70.81       70.35     20.58 o 
  13   1   8       30.98       24.98     24.70 o 
 -13   2   8       73.05       43.17     27.19 o 
 -12   2   8        7.94      -23.90     24.21 o 
 -11   2   8      219.02      199.69     26.88 o 
 -10   2   8      231.35      237.36     26.55 o 
  -9   2   8      262.90      254.32     25.42 o 
  -8   2   8       80.02       44.93     12.01 o 
  -7   2   8      944.05      930.06     45.99 o 
  -6   2   8      397.79      409.57     28.05 o 
  -5   2   8      237.92      233.82     14.74 o 
  -4   2   8     1362.66     1414.66     76.93 o 
  -3   2   8       49.25       13.53      9.56 o 
  -2   2   8      837.91      860.69     34.07 o 
  -1   2   8     1321.09     1418.36     44.70 o 
   0   2   8     5412.18     5997.72    184.59 o 
   1   2   8     1332.83     1476.17     55.13 o 
   2   2   8      825.19      862.74     37.97 o 
   3   2   8       47.86       26.83     11.41 o 
   4   2   8     1349.32     1395.44     49.95 o 
   5   2   8      242.24      236.72     14.45 o 
   6   2   8      406.22      410.61     20.78 o 
   7   2   8      957.04      913.84     40.72 o 
   8   2   8       77.10       52.50     15.80 o 
   9   2   8      260.33      259.77     20.29 o 
  10   2   8      241.11      228.86     20.73 o 
  11   2   8      218.74      208.82     30.98 o 
  12   2   8        8.74      -15.59     22.85 o 
  13   2   8       70.28       90.21     40.17 o 
 -13   3   8        3.63      -45.66     43.33 o 
 -12   3   8       76.23       41.26     26.20 o 
 -11   3   8      304.71      316.04     30.59 o 
 -10   3   8      229.49      287.21     25.79 o 
  -9   3   8       90.92      108.72     17.14 o 
  -8   3   8      169.40      158.38     17.02 o 
  -7   3   8      477.73      420.40     22.85 o 
  -6   3   8     2498.28     2536.66     87.77 o 
  -5   3   8      800.98      861.07     35.99 o 
  -4   3   8      111.20      110.59     11.72 o 
  -3   3   8     1592.59     1641.54     57.92 o 
  -2   3   8     1834.90     1791.68     53.58 o 
  -1   3   8      918.47      916.27     28.99 o 
   0   3   8     2837.56     3034.46     93.83 o 
   1   3   8      856.86      801.25     31.11 o 
   2   3   8     1837.84     1835.70     65.21 o 
   3   3   8     1597.11     1522.99     56.25 o 
   4   3   8      114.69      107.86     11.76 o 
   5   3   8      806.41      806.74     31.06 o 
   6   3   8     2522.03     2424.63     95.58 o 
   7   3   8      468.73      405.91     20.80 o 
   8   3   8      169.68      166.67     17.37 o 
   9   3   8      104.02      150.69     17.73 o 
  10   3   8      247.89      265.05     24.68 o 
  11   3   8      296.63      308.91     27.20 o 
  12   3   8       74.17       76.23     24.76 o 
  13   3   8        3.56      -10.29     25.41 o 
 -13   4   8       11.85       10.52     42.79 o 
 -12   4   8      106.67       81.25     27.87 o 
 -11   4   8      131.78      128.10     24.34 o 
 -10   4   8       81.47       50.84     21.39 o 
  -9   4   8      173.73      175.24     31.61 o 
  -8   4   8      414.51      404.57     26.43 o 
  -7   4   8      235.92      208.33     17.35 o 
  -6   4   8      771.54      765.67     32.94 o 
  -5   4   8       15.50       10.43     11.57 o 
  -4   4   8     2665.58     2881.12    102.33 o 
  -3   4   8      194.31      176.88     12.59 o 
  -2   4   8     1651.59     1654.07     50.17 o 
  -1   4   8     1907.78     2088.64     67.46 o 
   0   4   8     1014.53     1091.01     33.98 o 
   1   4   8     1912.86     2013.73     71.43 o 
   2   4   8     1653.04     1595.75     60.59 o 
   3   4   8      192.22      143.73     17.94 o 
   4   4   8     2676.44     2734.12     97.34 o 
   5   4   8       15.32        6.92     11.71 o 
   6   4   8      750.75      736.95     30.03 o 
   7   4   8      237.14      201.03     16.37 o 
   8   4   8      423.71      427.44     27.34 o 
   9   4   8      167.58      169.07     21.80 o 
  10   4   8       84.83       70.35     21.22 o 
  11   4   8      134.63      123.60     23.65 o 
  12   4   8      108.33      112.99     25.55 o 
  13   4   8       12.19      -17.29     39.30 o 
 -12   5   8       83.96       74.14     25.95 o 
 -11   5   8      194.19      205.40     25.55 o 
 -10   5   8      100.14       70.17     22.19 o 
  -9   5   8      156.92      133.72     23.59 o 
  -8   5   8      314.11      300.14     24.24 o 
  -7   5   8      698.20      642.89     35.86 o 
  -6   5   8     1423.69     1356.79     57.68 o 
  -5   5   8     1617.45     1573.85     60.87 o 
  -4   5   8      196.48      194.14     13.60 o 
  -3   5   8      333.82      366.93     15.57 o 
  -2   5   8     2664.27     2905.34     93.85 o 
  -1   5   8     3576.01     3762.33    134.28 o 
   0   5   8       35.21       20.10     11.69 o 
   1   5   8     3504.80     3526.69    142.30 o 
   2   5   8     2659.36     2719.97    101.32 o 
   3   5   8      331.34      315.22     19.93 o 
   4   5   8      202.50      184.97     14.74 o 
   5   5   8     1653.23     1519.82     58.08 o 
   6   5   8     1411.83     1280.13     50.58 o 
   7   5   8      688.87      643.35     32.36 o 
   8   5   8      317.56      307.30     24.44 o 
   9   5   8      156.05      159.42     22.26 o 
  10   5   8       97.58       80.25     22.37 o 
  11   5   8      191.23      146.22     38.86 o 
  12   5   8       87.39       54.18     24.69 o 
 -12   6   8      211.65      234.09     38.74 o 
 -11   6   8       56.18       64.70     24.11 o 
 -10   6   8      165.67      141.93     24.38 o 
  -9   6   8      129.53      151.22     22.78 o 
  -8   6   8     1606.26     1525.41     65.38 o 
  -7   6   8       70.14       52.84     18.86 o 
  -6   6   8      356.23      368.94     25.08 o 
  -5   6   8      505.79      499.92     25.67 o 
  -4   6   8      248.56      206.65     18.45 o 
  -3   6   8      891.44      899.45     39.74 o 
  -2   6   8      941.09      930.29     42.90 o 
  -1   6   8     3000.61     3040.64    109.92 o 
   0   6   8      763.22      712.34     37.15 o 
   1   6   8     2944.48     2990.66    131.20 o 
   2   6   8      969.23      856.18     49.38 o 
   3   6   8      881.06      806.30     43.53 o 
   4   6   8      224.56      184.06     17.59 o 
   5   6   8      489.39      473.01     29.17 o 
   6   6   8      348.77      316.93     23.30 o 
   7   6   8       67.61       54.30     17.12 o 
   8   6   8     1592.67     1410.22     56.59 o 
   9   6   8      125.19      108.02     22.05 o 
  10   6   8      170.00      161.13     29.20 o 
  11   6   8       53.63       34.40     29.18 o 
  12   6   8      220.50      251.77     35.38 o 
 -12   7   8      114.00      129.86     41.51 o 
 -11   7   8       94.71      123.75     25.95 o 
 -10   7   8        1.15      -21.44     22.05 o 
  -9   7   8      396.46      408.98     29.93 o 
  -8   7   8       10.26        0.30     20.09 o 
  -7   7   8      354.46      327.01     25.27 o 
  -6   7   8      367.83      332.40     24.31 o 
  -5   7   8      382.58      374.31     24.89 o 
  -4   7   8      319.65      341.27     22.71 o 
  -3   7   8      243.71      277.46     19.97 o 
  -2   7   8       10.40       23.64     10.48 o 
  -1   7   8       28.42       16.96     13.72 o 
   0   7   8      411.78      457.91     38.85 o 
   1   7   8       28.69      -26.92     17.95 o 
   2   7   8       11.39       32.83     18.67 o 
   3   7   8      242.87      264.85     24.38 o 
   4   7   8      312.15      277.34     25.67 o 
   5   7   8      384.13      336.69     33.59 o 
   6   7   8      368.50      281.30     31.83 o 
   7   7   8      358.07      275.94     26.91 o 
   8   7   8       11.07        1.51     23.74 o 
   9   7   8      398.48      341.01     38.48 o 
  10   7   8        1.29      -25.86     26.25 o 
  11   7   8       93.76       85.39     34.18 o 
  12   7   8      111.55       74.87     67.72 o 
 -11   8   8      307.52      391.43     32.91 o 
 -10   8   8       39.78       24.92     25.52 o 
  -9   8   8      135.15      132.15     23.89 o 
  -8   8   8      174.75      202.40     24.52 o 
  -7   8   8        2.32       -3.74     24.46 o 
  -6   8   8       24.15       21.30     23.56 o 
  -5   8   8      716.19      719.68     38.15 o 
  -4   8   8      487.33      494.54     32.83 o 
  -3   8   8     1621.13     1656.42     69.56 o 
  -2   8   8     1529.27     1632.71     75.65 o 
  -1   8   8      267.07      270.57     31.61 o 
   0   8   8        3.01       16.38     16.34 o 
   1   8   8      277.68      271.21     38.38 o 
   2   8   8     1520.95     1559.71     75.20 o 
   3   8   8     1586.50     1540.40     74.15 o 
   4   8   8      517.89      524.44     35.81 o 
   5   8   8      721.42      688.24     49.55 o 
   6   8   8       23.50       22.66     27.51 o 
   7   8   8        1.29       22.77     28.01 o 
   8   8   8      181.58      195.80     32.68 o 
   9   8   8      130.26       81.88     55.12 o 
  10   8   8       42.46      -15.61     40.05 o 
  11   8   8      304.76      285.87     84.43 o 
 -11   9   8      222.28      292.58     31.43 o 
 -10   9   8      412.57      504.19     35.40 o 
  -9   9   8      657.94      730.28     41.60 o 
  -8   9   8       31.75       -3.25     27.08 o 
  -7   9   8      227.22      238.02     30.65 o 
  -6   9   8      138.04      178.66     27.40 o 
  -5   9   8     1239.47     1172.53     63.26 o 
  -4   9   8      706.83      613.59     35.27 o 
  -3   9   8       47.73       55.17     17.92 o 
  -2   9   8      323.08      296.31     21.71 o 
  -1   9   8      402.38      410.39     35.37 o 
   0   9   8     1180.50     1079.88     67.07 o 
   1   9   8      385.72      403.96     32.72 o 
   2   9   8      333.83      328.26     29.46 o 
   3   9   8       46.85       51.22     23.24 o 
   4   9   8      711.89      645.91     42.12 o 
   5   9   8     1259.60     1206.01     75.10 o 
   6   9   8      144.21      150.80     31.91 o 
   7   9   8      219.16      208.08     34.12 o 
   8   9   8       36.45       12.97     30.82 o 
   9   9   8      657.16      622.72     80.66 o 
  10   9   8      416.70      407.67    137.95 o 
  11   9   8      209.16      190.92     94.83 o 
 -10  10   8       27.25       51.18     26.54 o 
  -9  10   8       70.33       69.71     30.34 o 
  -8  10   8       36.83       37.12     31.76 o 
  -7  10   8      157.46      170.58     29.81 o 
  -6  10   8      278.01      299.17     34.34 o 
  -5  10   8       30.49       43.45     24.84 o 
  -4  10   8      417.01      440.16     34.26 o 
  -3  10   8      348.16      324.90     30.10 o 
  -2  10   8      497.70      504.61     28.50 o 
  -1  10   8      337.18      326.82     28.97 o 
   0  10   8     1277.95     1180.67     81.78 o 
   1  10   8      333.28      301.34     29.51 o 
   2  10   8      501.50      498.98     36.48 o 
   3  10   8      353.53      334.23     43.84 o 
   4  10   8      412.00      436.41     40.00 o 
   5  10   8       30.90       17.85     29.96 o 
   6  10   8      273.79      240.89     36.20 o 
   7  10   8      156.64      160.93     34.90 o 
   8  10   8       35.08       93.31     34.28 o 
   9  10   8       73.28       46.40     44.07 o 
  10  10   8       27.92       28.53     47.60 o 
  -9  11   8       93.62      149.67     34.35 o 
  -8  11   8       33.92       46.24     30.62 o 
  -7  11   8      223.79      276.08     34.08 o 
  -6  11   8      277.08      276.28     44.81 o 
  -5  11   8      284.29      338.94     35.74 o 
  -4  11   8      313.52      319.13     29.89 o 
  -3  11   8      131.84      149.01     25.56 o 
  -2  11   8        1.96        8.85     22.00 o 
  -1  11   8      212.17      208.56     40.09 o 
   0  11   8       29.15       41.63     21.24 o 
   1  11   8      228.60      244.62     29.24 o 
   2  11   8        1.96      -19.28     37.04 o 
   3  11   8      139.28      154.07     33.35 o 
   4  11   8      302.10      293.83     50.82 o 
   5  11   8      269.35      240.63     37.41 o 
   6  11   8      277.21      260.07     38.64 o 
   7  11   8      221.01      299.79     74.08 o 
   8  11   8       31.90       43.13     35.81 o 
   9  11   8       86.22       69.92     48.23 o 
  -8  12   8      136.63      209.71     35.59 o 
  -7  12   8      304.63      335.09     53.27 o 
  -6  12   8       96.87      135.71     28.73 o 
  -5  12   8       22.71       47.55     26.05 o 
  -4  12   8      391.03      387.95     33.01 o 
  -3  12   8     1292.67     1219.13     60.15 o 
  -2  12   8        5.62      -21.96     23.26 o 
  -1  12   8      140.97      126.35     29.55 o 
   0  12   8      361.68      429.34     62.18 o 
   1  12   8      141.16      167.78     28.62 o 
   2  12   8        5.22       17.86     27.13 o 
   3  12   8     1304.62     1273.32    111.13 o 
   4  12   8      392.52      388.46     42.55 o 
   5  12   8       24.39       33.71     34.98 o 
   6  12   8      100.92      137.76     38.37 o 
   7  12   8      309.31      309.35     34.19 o 
   8  12   8      136.03      136.94     32.26 o 
  -6  13   8      164.69      200.83     37.50 o 
  -5  13   8      199.55      230.93     31.54 o 
  -4  13   8      221.75      252.93     53.35 o 
  -3  13   8       97.02      118.57     26.92 o 
  -2  13   8       33.74       59.96     33.89 o 
  -1  13   8       57.97       79.95     33.78 o 
   0  13   8      755.81      724.33     83.79 o 
   1  13   8       59.80       72.84     39.40 o 
   2  13   8       31.24       79.98     39.73 o 
   3  13   8       96.47       56.76     34.92 o 
   4  13   8      226.99      245.35     49.98 o 
   5  13   8      201.49      194.90     40.70 o 
   6  13   8      154.22      160.32     40.64 o 
  -5  14   8      105.20      113.94     62.61 o 
  -4  14   8       24.83       25.03     43.88 o 
  -3  14   8      923.90      882.22     63.27 o 
  -2  14   8        9.28       14.37     51.08 o 
  -1  14   8       55.15      101.15     36.18 o 
   0  14   8      294.30      314.52     84.31 o 
   1  14   8       60.93       75.58     42.01 o 
   2  14   8       11.16       71.50     71.01 o 
   3  14   8      935.63      871.73     90.96 o 
   4  14   8       25.05       56.12     59.58 o 
   5  14   8      106.44       82.08     73.74 o 
  -1  15   8       78.73       99.53     42.99 o 
   0  15   8       79.60       74.01     58.93 o 
   1  15   8       81.68      133.51     51.99 o 
   1   0   9      141.00      146.96     11.12 o 
   2   0   9     8790.46     9585.47    304.95 o 
   3   0   9     1866.61     1881.72     71.08 o 
   4   0   9     4328.34     4420.81    160.35 o 
   5   0   9       42.06       17.69     12.21 o 
   6   0   9     3812.59     3823.95    140.10 o 
   7   0   9      137.62      111.76     25.69 o 
   8   0   9     2961.31     2760.70    103.86 o 
   9   0   9      150.66      130.30     18.99 o 
  10   0   9        0.04        6.03     17.99 o 
  11   0   9        0.13      -28.68     19.12 o 
  12   0   9     1050.22     1157.81     53.33 o 
  13   0   9        0.06       16.05     21.84 o 
 -13   1   9       80.75      110.70     28.34 o 
 -12   1   9       98.46       46.54     22.23 o 
 -11   1   9      114.91       89.86     20.85 o 
 -10   1   9      139.34      136.13     19.98 o 
  -9   1   9        4.22       13.08     17.09 o 
  -8   1   9      633.37      538.85     30.16 o 
  -7   1   9      199.94      192.05     17.84 o 
  -6   1   9      990.88      993.71     42.63 o 
  -5   1   9      947.05      972.65     40.91 o 
  -4   1   9      654.69      587.69     32.57 o 
  -3   1   9     3783.99     3809.84    122.40 o 
  -2   1   9     2550.53     2561.48     83.43 o 
  -1   1   9      109.26      120.19     10.34 o 
   0   1   9     1243.67     1445.18     53.40 o 
   1   1   9      110.58      154.81     11.86 o 
   2   1   9     2553.26     2446.67     88.17 o 
   3   1   9     3825.47     4092.33    169.85 o 
   4   1   9      657.19      608.96     31.89 o 
   5   1   9      933.03      960.13     40.75 o 
   6   1   9      988.24      986.41     42.65 o 
   7   1   9      196.21      187.70     17.85 o 
   8   1   9      634.90      526.52     30.20 o 
   9   1   9        5.80        3.74     17.09 o 
  10   1   9      139.22      136.86     20.03 o 
  11   1   9      112.75      109.00     20.12 o 
  12   1   9       95.51       69.44     29.44 o 
  13   1   9       83.59       74.58     32.94 o 
 -13   2   9      219.60      246.40     46.87 o 
 -12   2   9      116.22      158.51     27.78 o 
 -11   2   9      102.49      101.47     25.38 o 
 -10   2   9       55.16       14.40      8.69 o 
  -9   2   9      642.78      606.93     38.50 o 
  -8   2   9      242.44      238.96     24.38 o 
  -7   2   9      600.91      627.82     41.71 o 
  -6   2   9       10.04       13.34      9.90 o 
  -5   2   9     2741.22     2860.06    113.04 o 
  -4   2   9       60.89       63.41     13.21 o 
  -3   2   9     1737.94     1664.19     69.36 o 
  -2   2   9     2968.80     3082.52     97.41 o 
  -1   2   9     2151.72     2269.01     61.42 o 
   0   2   9      954.72      986.33     35.52 o 
   1   2   9     2106.97     2238.27     67.59 o 
   2   2   9     2931.36     3173.37    132.12 o 
   3   2   9     1770.37     1852.03     64.13 o 
   4   2   9       62.40       61.72     11.59 o 
   5   2   9     2749.38     2853.57     97.18 o 
   6   2   9        9.14       18.92     11.60 o 
   7   2   9      618.57      574.66     30.43 o 
   8   2   9      222.33      199.34     18.71 o 
   9   2   9      641.81      614.54     31.75 o 
  10   2   9       56.86       72.47     18.22 o 
  11   2   9      105.46       45.78     22.64 o 
  12   2   9      109.64      104.11     25.23 o 
  13   2   9      218.39      213.59     28.53 o 
 -13   3   9       49.76       28.69     28.61 o 
 -12   3   9       30.97       27.48     26.74 o 
 -11   3   9      128.17      123.26     26.78 o 
 -10   3   9       68.75       68.69     24.10 o 
  -9   3   9       21.51       21.16     16.30 o 
  -8   3   9       62.30       63.97     15.94 o 
  -7   3   9     1381.47     1328.43     50.82 o 
  -6   3   9      708.13      724.65     32.35 o 
  -5   3   9     1722.30     1755.00     62.36 o 
  -4   3   9     2788.84     2831.15     97.15 o 
  -3   3   9     1177.88     1168.39     43.30 o 
  -2   3   9      818.10      845.84     28.18 o 
  -1   3   9     2295.21     2425.41     70.41 o 
   0   3   9      431.82      417.81     17.89 o 
   1   3   9     2312.69     2397.71     75.17 o 
   2   3   9      796.81      805.06     32.38 o 
   3   3   9     1173.38     1112.92     42.80 o 
   4   3   9     2792.48     2865.47     91.75 o 
   5   3   9     1717.97     1709.48     57.19 o 
   6   3   9      687.39      718.22     29.90 o 
   7   3   9     1353.54     1229.87     51.65 o 
   8   3   9       66.43       50.95     16.06 o 
   9   3   9       19.23        3.73     16.38 o 
  10   3   9       68.29       69.85     21.56 o 
  11   3   9      131.70      158.24     24.87 o 
  12   3   9       27.36       19.01     23.88 o 
  13   3   9       51.99        7.03     25.56 o 
 -13   4   9        5.40      -27.63     33.32 o 
 -12   4   9       57.44       40.03     27.76 o 
 -11   4   9       14.37       19.06     23.33 o 
 -10   4   9      334.29      313.33     27.65 o 
  -9   4   9      175.84      175.10     23.25 o 
  -8   4   9      329.25      329.61     25.15 o 
  -7   4   9      158.78      161.67     16.73 o 
  -6   4   9     1062.41     1038.01     41.56 o 
  -5   4   9      184.50      199.53     15.22 o 
  -4   4   9     1733.50     1697.08     60.51 o 
  -3   4   9       58.96       46.67      8.91 o 
  -2   4   9     1376.33     1400.31     43.57 o 
  -1   4   9      199.42      207.00     11.67 o 
   0   4   9      460.51      473.04     19.88 o 
   1   4   9      207.69      202.82     12.27 o 
   2   4   9     1388.34     1416.82     60.22 o 
   3   4   9       63.41       37.36      9.92 o 
   4   4   9     1699.94     1563.08     58.62 o 
   5   4   9      190.19      200.58     14.86 o 
   6   4   9     1080.27     1045.50     41.84 o 
   7   4   9      164.94      158.09     17.13 o 
   8   4   9      339.65      332.29     25.13 o 
   9   4   9      178.39      161.44     22.50 o 
  10   4   9      337.18      277.41     26.27 o 
  11   4   9       13.81        7.83     22.14 o 
  12   4   9       57.07       27.26     24.51 o 
  13   4   9        4.94      -44.62     29.74 o 
 -12   5   9      123.06      135.05     27.47 o 
 -11   5   9       65.78       22.53     24.12 o 
 -10   5   9       41.28        8.76     22.02 o 
  -9   5   9       57.77       31.83     27.20 o 
  -8   5   9      133.63      113.15     20.69 o 
  -7   5   9      274.59      265.22     23.13 o 
  -6   5   9      543.50      533.29     29.87 o 
  -5   5   9     1119.36     1091.23     43.12 o 
  -4   5   9     1706.00     1710.78     55.89 o 
  -3   5   9       71.75       69.41      9.82 o 
  -2   5   9       44.52       43.41      9.25 o 
  -1   5   9      226.23      244.60     14.69 o 
   0   5   9      101.94       89.24     10.12 o 
   1   5   9      219.34      228.27     13.10 o 
   2   5   9       48.73       46.47     12.68 o 
   3   5   9       72.54       37.33     13.30 o 
   4   5   9     1710.94     1608.50     59.47 o 
   5   5   9     1143.63     1030.92     42.73 o 
   6   5   9      538.73      518.07     27.88 o 
   7   5   9      280.70      254.32     20.47 o 
   8   5   9      136.27      125.96     20.70 o 
   9   5   9       56.39       34.17     20.76 o 
  10   5   9       46.02       18.34     21.84 o 
  11   5   9       67.25       53.13     27.14 o 
  12   5   9      116.36      114.13     26.09 o 
 -12   6   9        0.78       35.45     26.14 o 
 -11   6   9      174.96      207.34     27.30 o 
 -10   6   9       50.19       42.12     22.82 o 
  -9   6   9      628.94      596.79     35.37 o 
  -8   6   9      351.72      421.31     28.62 o 
  -7   6   9       48.59        1.98     18.85 o 
  -6   6   9      206.78      178.60     20.68 o 
  -5   6   9      540.51      566.97     27.83 o 
  -4   6   9     1568.64     1560.79     57.35 o 
  -3   6   9     1412.13     1398.14     50.40 o 
  -2   6   9        2.00      -12.96     11.11 o 
  -1   6   9     1147.31     1172.65     46.85 o 
   0   6   9      881.52      839.53     36.10 o 
   1   6   9     1146.62     1084.98     48.41 o 
   2   6   9        2.54      -25.38     16.92 o 
   3   6   9     1458.31     1340.49     54.73 o 
   4   6   9     1568.24     1527.37     61.43 o 
   5   6   9      530.87      524.02     36.46 o 
   6   6   9      196.05      147.94     18.43 o 
   7   6   9       61.50       61.79     17.65 o 
   8   6   9      350.59      330.71     25.95 o 
   9   6   9      618.17      505.47     40.36 o 
  10   6   9       48.12        5.43     22.22 o 
  11   6   9      167.07      152.97     31.43 o 
  12   6   9        0.83        8.15     30.95 o 
 -11   7   9      165.72      190.17     27.76 o 
 -10   7   9       24.48       12.23     23.38 o 
  -9   7   9       23.26       -7.56     21.82 o 
  -8   7   9      194.25      138.01     23.20 o 
  -7   7   9      459.36      443.85     28.93 o 
  -6   7   9      322.52      303.07     20.87 o 
  -5   7   9      252.85      242.22     18.76 o 
  -4   7   9      666.69      646.97     44.08 o 
  -3   7   9      663.87      700.52     36.49 o 
  -2   7   9      371.51      403.79     19.83 o 
  -1   7   9      112.15      125.10     15.92 o 
   0   7   9       88.71       84.89     15.36 o 
   1   7   9      111.87       94.42     20.05 o 
   2   7   9      375.62      419.52     29.05 o 
   3   7   9      668.86      725.09     42.90 o 
   4   7   9      655.84      578.46     37.19 o 
   5   7   9      253.84      253.20     31.35 o 
   6   7   9      313.87      287.65     31.54 o 
   7   7   9      462.78      378.42     43.96 o 
   8   7   9      187.58      173.66     27.47 o 
   9   7   9       22.77       13.88     25.40 o 
  10   7   9       24.96       52.65     27.72 o 
  11   7   9      161.74      151.94     32.37 o 
 -11   8   9       86.56      140.56     27.56 o 
 -10   8   9       30.02       39.45     24.53 o 
  -9   8   9       30.51       16.29     22.92 o 
  -8   8   9      199.88      217.17     27.31 o 
  -7   8   9      815.11      794.46     42.77 o 
  -6   8   9      286.30      286.04     24.09 o 
  -5   8   9      102.47       88.83     18.69 o 
  -4   8   9     2110.55     1964.81     80.92 o 
  -3   8   9     1534.89     1480.91     63.18 o 
  -2   8   9      293.85      344.11     59.83 o 
  -1   8   9      961.15     1002.50     60.01 o 
   0   8   9     1087.45     1010.61     46.63 o 
   1   8   9      960.85      968.00     60.24 o 
   2   8   9      312.49      410.45     34.12 o 
   3   8   9     1519.40     1374.04     67.93 o 
   4   8   9     2077.26     1885.98    104.17 o 
   5   8   9      105.02      102.94     28.77 o 
   6   8   9      285.19      291.42     33.76 o 
   7   8   9      838.68      773.82     55.17 o 
   8   8   9      206.73      172.09     40.66 o 
   9   8   9       30.30       18.63     38.29 o 
  10   8   9       32.71       30.29     40.49 o 
  11   8   9       82.70       74.92     44.79 o 
 -10   9   9      832.77      941.60     51.19 o 
  -9   9   9      169.54      201.20     26.95 o 
  -8   9   9      110.91      115.90     23.96 o 
  -7   9   9      152.78      156.76     23.71 o 
  -6   9   9     1203.73     1216.71     66.43 o 
  -5   9   9      801.38      828.22     51.19 o 
  -4   9   9       77.66       96.19     19.04 o 
  -3   9   9       98.92      104.56     19.45 o 
  -2   9   9     1123.18     1117.51     47.88 o 
  -1   9   9      194.73      177.22     18.62 o 
   0   9   9      798.35      796.99     40.75 o 
   1   9   9      206.93      213.87     26.78 o 
   2   9   9     1128.05     1099.73     58.16 o 
   3   9   9      104.86       83.19     23.93 o 
   4   9   9       67.06       61.24     28.72 o 
   5   9   9      820.26      819.61     57.06 o 
   6   9   9     1184.57     1137.79     70.64 o 
   7   9   9      151.38      188.18     33.64 o 
   8   9   9      117.94       67.65     38.18 o 
   9   9   9      171.79      205.70     45.87 o 
  10   9   9      828.15      875.68     78.91 o 
  -9  10   9       12.24       41.76     25.49 o 
  -8  10   9       58.62       56.57     24.39 o 
  -7  10   9       23.50       49.82     28.03 o 
  -6  10   9       20.33       69.94     27.48 o 
  -5  10   9        9.91        5.56     25.16 o 
  -4  10   9       11.84       19.41     24.49 o 
  -3  10   9      423.37      450.45     34.58 o 
  -2  10   9      134.47      127.78     19.15 o 
  -1  10   9      132.96      151.65     18.88 o 
   0  10   9       36.16       22.03     19.32 o 
   1  10   9      136.04      158.87     32.84 o 
   2  10   9      139.47      160.37     26.65 o 
   3  10   9      431.23      428.22     49.00 o 
   4  10   9       11.13       48.41     29.93 o 
   5  10   9       10.96       30.38     30.57 o 
   6  10   9       21.02        6.65     31.63 o 
   7  10   9       24.73       35.40     32.71 o 
   8  10   9       62.01       71.38     53.07 o 
   9  10   9       12.30       41.63     43.90 o 
  -9  11   9      488.38      562.41     38.35 o 
  -8  11   9       64.72       64.54     31.90 o 
  -7  11   9      580.95      616.93     48.31 o 
  -6  11   9       66.34       84.26     28.84 o 
  -5  11   9      457.25      484.21     45.31 o 
  -4  11   9      172.16      165.53     28.66 o 
  -3  11   9     1938.00     1742.66     89.09 o 
  -2  11   9        1.58      -15.87     22.50 o 
  -1  11   9     1757.03     1669.02    110.29 o 
   0  11   9      468.62      547.54     49.43 o 
   1  11   9     1752.14     1681.81    100.77 o 
   2  11   9        0.87      -11.79     25.56 o 
   3  11   9     1950.59     1804.38    118.09 o 
   4  11   9      162.73      133.93     33.32 o 
   5  11   9      436.98      492.38     62.23 o 
   6  11   9       60.19       91.02     40.50 o 
   7  11   9      581.84      551.22     61.51 o 
   8  11   9       62.79       52.15     36.54 o 
   9  11   9      486.23      461.24    106.69 o 
  -7  12   9      213.55      216.44     47.46 o 
  -6  12   9       97.67      163.44     64.97 o 
  -5  12   9       14.81       33.42     26.70 o 
  -4  12   9      192.11      208.11     29.11 o 
  -3  12   9       81.85      100.46     25.91 o 
  -2  12   9      626.09      647.23     45.73 o 
  -1  12   9      519.58      533.29     48.54 o 
   0  12   9       12.89       65.87     29.39 o 
   1  12   9      522.59      551.70     65.99 o 
   2  12   9      626.40      625.49     57.70 o 
   3  12   9       79.59       74.39     33.37 o 
   4  12   9      179.12      208.20     37.45 o 
   5  12   9       17.94      -21.50     35.28 o 
   6  12   9       96.60      114.55     38.76 o 
   7  12   9      216.15      200.57     42.26 o 
  -6  13   9        4.17        1.12     29.27 o 
  -5  13   9      281.80      286.49     47.44 o 
  -4  13   9      105.15      128.86     29.30 o 
  -3  13   9       54.93       63.50     26.99 o 
  -2  13   9      101.93      105.29     35.67 o 
  -1  13   9      125.71      178.01     44.79 o 
   0  13   9      491.57      590.39     43.46 o 
   1  13   9      126.29      227.55     45.46 o 
   2  13   9      101.90      146.79     41.25 o 
   3  13   9       57.83       33.62     35.19 o 
   4  13   9      104.25      116.19     38.85 o 
   5  13   9      279.75      285.71     44.11 o 
   6  13   9        3.98      -13.31     38.87 o 
  -4  14   9      584.70      618.12     70.35 o 
  -3  14   9       37.03       89.39     38.38 o 
  -2  14   9      474.18      519.37    116.75 o 
  -1  14   9      261.35      311.15     94.66 o 
   0  14   9        4.95        0.12     35.38 o 
   1  14   9      270.84      323.59     48.27 o 
   2  14   9      470.80      526.15    104.22 o 
   3  14   9       37.65       54.04     58.80 o 
   4  14   9      580.72      602.76     78.19 o 
   0   0  10      448.56      457.71     25.66 o 
   1   0  10      374.41      323.61     16.78 o 
   2   0  10       35.53      -16.81     11.21 o 
   3   0  10     2907.73     2906.14     94.51 o 
   4   0  10     2471.91     2579.53     95.74 o 
   5   0  10       33.88       15.93     13.26 o 
   6   0  10        6.36       -6.49     14.42 o 
   7   0  10      643.19      594.78     32.32 o 
   8   0  10       18.98       33.76     16.64 o 
   9   0  10     1779.52     1789.81     71.76 o 
  10   0  10      228.32      191.46     21.72 o 
  11   0  10      241.19      240.14     24.09 o 
  12   0  10        4.83       -5.39     21.24 o 
  13   0  10      687.89      875.43     68.88 o 
 -13   1  10       65.98       24.21     35.21 o 
 -12   1  10      186.99      233.00     32.12 o 
 -11   1  10      119.41      111.81     21.63 o 
 -10   1  10        6.26       -9.04     18.58 o 
  -9   1  10      149.35      127.62     19.69 o 
  -8   1  10      721.49      672.68     35.06 o 
  -7   1  10      341.20      329.58     21.58 o 
  -6   1  10      300.54      287.36     19.50 o 
  -5   1  10       88.31       95.86     13.93 o 
  -4   1  10      401.57      408.64     23.84 o 
  -3   1  10      973.88      987.43     35.16 o 
  -2   1  10     2074.95     2109.34     69.06 o 
  -1   1  10     1751.50     1849.68     60.98 o 
   0   1  10      416.06      343.21     16.52 o 
   1   1  10     1743.69     1943.06     71.01 o 
   2   1  10     2165.62     2194.20     79.70 o 
   3   1  10      971.83     1049.01     42.84 o 
   4   1  10      403.54      424.10     22.75 o 
   5   1  10       86.75       81.98     14.41 o 
   6   1  10      324.34      339.00     21.12 o 
   7   1  10      343.05      327.10     22.10 o 
   8   1  10      731.02      692.67     36.11 o 
   9   1  10      152.28      119.28     19.39 o 
  10   1  10        4.59      -21.28     18.16 o 
  11   1  10      121.41      141.73     20.83 o 
  12   1  10      186.95      227.51     31.73 o 
  13   1  10       65.34       83.24     35.89 o 
 -13   2  10      132.01      206.65     31.96 o 
 -12   2  10       18.34        8.89     26.04 o 
 -11   2  10       10.16      -21.92     24.21 o 
 -10   2  10       78.75       62.43     23.98 o 
  -9   2  10       83.27      101.83     24.38 o 
  -8   2  10      398.28      377.87     28.55 o 
  -7   2  10       67.61       74.32     18.52 o 
  -6   2  10       63.12       78.03     25.58 o 
  -5   2  10     1403.27     1416.51     58.50 o 
  -4   2  10       40.89       34.83     11.92 o 
  -3   2  10      707.44      660.95     28.17 o 
  -2   2  10      521.30      517.25     22.23 o 
  -1   2  10     4853.13     5131.54    146.32 o 
   0   2  10        2.80      -15.48     10.32 o 
   1   2  10     4749.80     4935.17    155.54 o 
   2   2  10      542.79      532.12     25.42 o 
   3   2  10      710.74      656.47     34.49 o 
   4   2  10       35.24       13.25     14.68 o 
   5   2  10     1391.56     1410.45     51.64 o 
   6   2  10       62.00       73.86     15.21 o 
   7   2  10       68.54       70.36     16.46 o 
   8   2  10      384.84      390.12     24.41 o 
   9   2  10       85.81       92.11     17.95 o 
  10   2  10       78.17       89.23     23.11 o 
  11   2  10        9.78      -20.22     35.18 o 
  12   2  10       18.44       -4.95     23.93 o 
  13   2  10      134.45      206.93     34.75 o 
 -13   3  10        1.80      -41.43     27.62 o 
 -12   3  10       27.87        9.91     27.11 o 
 -11   3  10      239.46      287.41     33.94 o 
 -10   3  10     1252.84     1298.38     64.84 o 
  -9   3  10      423.44      410.74     24.59 o 
  -8   3  10      278.89      260.48     19.93 o 
  -7   3  10      235.41      217.44     18.17 o 
  -6   3  10     1450.99     1434.27     53.83 o 
  -5   3  10       53.31       52.41     12.87 o 
  -4   3  10     2919.23     2993.41    102.52 o 
  -3   3  10      668.41      709.19     29.75 o 
  -2   3  10     1072.14     1020.64     35.56 o 
  -1   3  10      938.91      881.36     26.67 o 
   0   3  10     1433.04     1393.00     45.62 o 
   1   3  10      926.11      905.19     31.52 o 
   2   3  10     1063.35     1007.00     38.55 o 
   3   3  10      668.55      622.22     28.30 o 
   4   3  10     2930.46     2850.42    101.52 o 
   5   3  10       53.45       46.47     12.79 o 
   6   3  10     1409.65     1366.76     47.71 o 
   7   3  10      236.43      226.61     18.97 o 
   8   3  10      278.65      267.33     20.32 o 
   9   3  10      409.43      351.44     26.67 o 
  10   3  10     1253.92     1246.14     57.54 o 
  11   3  10      248.86      275.38     37.69 o 
  12   3  10       30.04       31.76     24.33 o 
  13   3  10        1.90      -44.17     37.87 o 
 -12   4  10      101.53      131.16     30.00 o 
 -11   4  10      425.42      430.37     35.44 o 
 -10   4  10      152.72      143.76     24.31 o 
  -9   4  10      404.36      400.00     28.92 o 
  -8   4  10       54.52       47.31     19.75 o 
  -7   4  10      923.19      790.65     42.76 o 
  -6   4  10     2579.11     2599.79     90.79 o 
  -5   4  10      537.95      622.87     29.27 o 
  -4   4  10      167.62      159.02     14.30 o 
  -3   4  10     1491.86     1485.24     45.70 o 
  -2   4  10       58.05       78.69      9.71 o 
  -1   4  10     1073.27     1131.83     33.15 o 
   0   4  10      821.00      802.32     28.48 o 
   1   4  10     1106.37     1117.02     37.70 o 
   2   4  10       56.24       64.29     13.20 o 
   3   4  10     1468.35     1390.04     48.25 o 
   4   4  10      171.88      150.61     16.02 o 
   5   4  10      564.04      614.84     38.02 o 
   6   4  10     2567.75     2485.04     90.34 o 
   7   4  10      937.08      876.35     37.97 o 
   8   4  10       52.54       32.37     19.14 o 
   9   4  10      409.85      397.84     28.45 o 
  10   4  10      160.11      129.97     23.46 o 
  11   4  10      428.20      454.65     33.65 o 
  12   4  10      104.87      103.95     25.82 o 
 -12   5  10       42.07       55.54     26.88 o 
 -11   5  10      211.41      223.46     27.93 o 
 -10   5  10       30.33       27.15     22.86 o 
  -9   5  10       85.36       71.51     22.09 o 
  -8   5  10      153.98      119.13     21.43 o 
  -7   5  10      975.26      875.91     43.42 o 
  -6   5  10      244.78      193.30     21.05 o 
  -5   5  10      486.42      491.64     24.53 o 
  -4   5  10       24.37        0.56     10.69 o 
  -3   5  10     1977.81     1977.14     60.10 o 
  -2   5  10       71.63       87.16     10.42 o 
  -1   5  10      366.18      350.24     20.06 o 
   0   5  10      260.78      249.06     19.19 o 
   1   5  10      405.72      350.15     21.94 o 
   2   5  10       71.21       71.68     19.40 o 
   3   5  10     1936.34     1812.69     85.79 o 
   4   5  10       27.07        5.58     14.33 o 
   5   5  10      464.06      453.31     24.74 o 
   6   5  10      248.66      226.02     19.80 o 
   7   5  10      987.42      872.92     43.05 o 
   8   5  10      154.61      116.49     21.13 o 
   9   5  10       92.67       73.99     22.00 o 
  10   5  10       29.91       28.68     22.19 o 
  11   5  10      208.87      176.30     40.94 o 
  12   5  10       42.82       -0.66     29.60 o 
 -12   6  10      282.83      312.60     32.20 o 
 -11   6  10        2.15        5.23     24.82 o 
 -10   6  10       81.25       87.04     24.39 o 
  -9   6  10        7.10       -2.98     21.25 o 
  -8   6  10      673.72      671.79     38.91 o 
  -7   6  10      321.23      295.45     24.82 o 
  -6   6  10      275.30      254.75     22.70 o 
  -5   6  10      905.89      842.35     36.76 o 
  -4   6  10     3043.01     2963.05    103.01 o 
  -3   6  10     2197.89     2301.30     72.03 o 
  -2   6  10      568.77      621.43     29.12 o 
  -1   6  10       86.72       81.33     12.17 o 
   0   6  10      203.78      217.43     23.86 o 
   1   6  10       90.80       84.63     12.80 o 
   2   6  10      580.96      607.39     37.90 o 
   3   6  10     2209.98     2213.87     84.94 o 
   4   6  10     3049.65     2873.16    119.02 o 
   5   6  10      888.10      754.28     47.13 o 
   6   6  10      291.42      275.67     21.40 o 
   7   6  10      322.38      262.42     23.85 o 
   8   6  10      692.01      642.38     38.16 o 
   9   6  10        8.21        4.30     21.31 o 
  10   6  10       81.60       49.66     38.99 o 
  11   6  10        1.96      -24.29     35.93 o 
  12   6  10      283.30      259.30     36.75 o 
 -11   7  10      129.47      161.23     27.99 o 
 -10   7  10       33.55       25.60     24.02 o 
  -9   7  10      124.19      123.95     24.12 o 
  -8   7  10      260.22      323.73     27.56 o 
  -7   7  10      575.92      564.39     29.14 o 
  -6   7  10      468.99      500.88     26.38 o 
  -5   7  10      637.91      601.10     30.19 o 
  -4   7  10      112.20      170.20     27.70 o 
  -3   7  10      165.74      174.86     15.76 o 
  -2   7  10      498.36      501.53     21.18 o 
  -1   7  10     1414.39     1337.65     47.30 o 
   0   7  10     1123.51     1131.40     40.84 o 
   1   7  10     1407.88     1299.72     52.56 o 
   2   7  10      501.62      510.88     33.35 o 
   3   7  10      148.82      146.20     22.86 o 
   4   7  10      111.51      115.63     27.82 o 
   5   7  10      642.19      574.53     44.64 o 
   6   7  10      465.41      447.46     45.80 o 
   7   7  10      601.88      525.16     55.16 o 
   8   7  10      261.71      250.87     30.44 o 
   9   7  10      124.85       99.92     27.68 o 
  10   7  10       33.54       59.36     28.05 o 
  11   7  10      130.44      152.72     32.39 o 
 -11   8  10       69.50       61.52     27.21 o 
 -10   8  10       47.07       24.96     24.88 o 
  -9   8  10       53.60       65.32     23.89 o 
  -8   8  10      460.65      446.86     31.27 o 
  -7   8  10      750.33      752.53     42.01 o 
  -6   8  10       22.35       29.46     16.84 o 
  -5   8  10      173.25      189.54     18.34 o 
  -4   8  10      603.42      572.51     33.59 o 
  -3   8  10     1137.99     1161.09     72.29 o 
  -2   8  10     2036.98     2011.82     76.93 o 
  -1   8  10     1255.25     1272.18     52.76 o 
   0   8  10       58.79       28.69     16.17 o 
   1   8  10     1279.87     1314.06     65.59 o 
   2   8  10     2078.65     2069.47     95.61 o 
   3   8  10     1145.14     1143.75     60.21 o 
   4   8  10      580.05      533.25     47.64 o 
   5   8  10      178.90      149.12     32.02 o 
   6   8  10       25.41       29.81     28.43 o 
   7   8  10      755.80      682.60     49.28 o 
   8   8  10      451.38      343.48     61.47 o 
   9   8  10       56.92        5.13     39.69 o 
  10   8  10       47.52       44.38     74.89 o 
  11   8  10       70.06      133.28     49.10 o 
 -10   9  10       97.35      111.62     27.56 o 
  -9   9  10       43.29       82.18     25.24 o 
  -8   9  10       18.04      -11.54     22.78 o 
  -7   9  10      259.08      242.04     26.18 o 
  -6   9  10      239.48      260.63     25.31 o 
  -5   9  10      873.67      869.69     68.10 o 
  -4   9  10       25.43       10.80     18.48 o 
  -3   9  10      377.93      397.73     35.67 o 
  -2   9  10       56.36       66.83     17.87 o 
  -1   9  10      150.45      167.02     19.71 o 
   0   9  10        8.23       27.99     19.35 o 
   1   9  10      162.36      201.43     25.86 o 
   2   9  10       54.55       27.70     23.61 o 
   3   9  10      402.42      427.95     33.04 o 
   4   9  10       30.18        9.83     28.90 o 
   5   9  10      869.50      768.71     56.15 o 
   6   9  10      240.49      253.83     34.74 o 
   7   9  10      261.93      257.93     35.88 o 
   8   9  10       16.83       -0.19     39.54 o 
   9   9  10       45.98       52.91     43.49 o 
  10   9  10      104.26      175.05    108.80 o 
  -9  10  10       20.05       31.51     25.71 o 
  -8  10  10       84.57       96.72     26.88 o 
  -7  10  10       83.63      110.86     24.31 o 
  -6  10  10      257.72      276.63     32.18 o 
  -5  10  10       23.69       63.76     26.52 o 
  -4  10  10      330.91      330.63     43.72 o 
  -3  10  10       59.67       58.57     24.67 o 
  -2  10  10      156.90      129.63     18.99 o 
  -1  10  10      750.83      709.29     40.25 o 
   0  10  10      533.10      572.39     32.83 o 
   1  10  10      723.64      722.23     46.25 o 
   2  10  10      150.46      132.81     26.57 o 
   3  10  10       60.66       38.46     30.16 o 
   4  10  10      322.75      322.31     37.91 o 
   5  10  10       23.33       34.87     31.09 o 
   6  10  10      244.60      236.19     36.71 o 
   7  10  10       79.49       75.66     34.19 o 
   8  10  10       84.34       53.93     43.16 o 
   9  10  10       20.15       67.32     45.60 o 
  -8  11  10      111.33      165.68     28.19 o 
  -7  11  10      219.12      263.79     35.02 o 
  -6  11  10      982.29      967.55     71.95 o 
  -5  11  10        5.77       83.85     28.37 o 
  -4  11  10      169.15      221.27     30.49 o 
  -3  11  10      167.23      194.14     32.27 o 
  -2  11  10      399.52      417.86     40.60 o 
  -1  11  10      101.09       96.69     21.07 o 
   0  11  10     1191.45     1165.14     83.89 o 
   1  11  10      103.26      114.99     27.51 o 
   2  11  10      391.49      435.76     46.54 o 
   3  11  10      164.01      159.66     44.67 o 
   4  11  10      171.49      162.75     34.79 o 
   5  11  10        4.40       45.82     33.43 o 
   6  11  10      973.24      965.95     85.96 o 
   7  11  10      223.17      293.72     66.78 o 
   8  11  10      107.43       79.68     51.17 o 
  -7  12  10      153.09      195.04     43.96 o 
  -6  12  10       91.53      145.93     32.70 o 
  -5  12  10      184.18      229.67     46.72 o 
  -4  12  10       50.72       93.08     27.15 o 
  -3  12  10       45.13       40.45     25.33 o 
  -2  12  10       59.36       68.97     25.69 o 
  -1  12  10       12.95      -16.63     22.66 o 
   0  12  10       65.53       42.84     29.17 o 
   1  12  10       10.68       17.48     27.63 o 
   2  12  10       59.64       70.70     28.84 o 
   3  12  10       40.97       16.55     32.62 o 
   4  12  10       53.09       31.87     34.70 o 
   5  12  10      195.93      194.52     39.34 o 
   6  12  10       87.68       90.17     49.42 o 
   7  12  10      156.66      126.95     40.78 o 
  -6  13  10      341.99      430.97     38.58 o 
  -5  13  10      100.43      126.47     30.64 o 
  -4  13  10      988.59      982.67     64.71 o 
  -3  13  10       45.85       39.23     27.38 o 
  -2  13  10      276.53      346.08     69.34 o 
  -1  13  10        7.13       28.98     51.13 o 
   0  13  10      161.69      188.94     33.24 o 
   1  13  10        6.99       47.85     44.71 o 
   2  13  10      277.16      302.50    108.78 o 
   3  13  10       45.16       12.27     35.79 o 
   4  13  10      986.35      892.15     66.46 o 
   5  13  10      101.32       96.64     40.64 o 
   6  13  10      350.51      321.15     46.81 o 
  -3  14  10      482.24      539.87     86.36 o 
  -2  14  10      279.95      373.32     88.15 o 
  -1  14  10      341.77      375.29     63.93 o 
   0  14  10       33.50       27.05     41.84 o 
   1  14  10      336.32      443.79     41.20 o 
   2  14  10      268.68      281.41     76.94 o 
   3  14  10      475.57      506.40     91.87 o 
   1   0  11      166.82      190.91     13.29 o 
   2   0  11     2867.02     2652.16     95.67 o 
   3   0  11       43.82       23.89     12.49 o 
   4   0  11       15.05        0.54     10.06 o 
   5   0  11      306.63      301.11     19.56 o 
   6   0  11      135.59      151.88     18.39 o 
   7   0  11      359.15      314.18     22.27 o 
   8   0  11      573.08      569.77     32.84 o 
   9   0  11     1755.31     1614.72     65.68 o 
  10   0  11       30.60        9.19     19.41 o 
  11   0  11       51.19       60.30     21.21 o 
  12   0  11      287.89      320.63     27.96 o 
  13   0  11       10.96       67.21     79.30 o 
 -13   1  11      271.22      312.51     34.28 o 
 -12   1  11      251.78      294.47     31.75 o 
 -11   1  11       54.58       48.52     21.11 o 
 -10   1  11       62.78       69.14     20.31 o 
  -9   1  11      206.50      171.83     23.99 o 
  -8   1  11       44.90       36.20     16.88 o 
  -7   1  11     2151.06     2002.32     85.56 o 
  -6   1  11     1090.85     1075.02     51.83 o 
  -5   1  11      100.05       90.08     19.25 o 
  -4   1  11      443.16      454.29     24.30 o 
  -3   1  11     1517.84     1412.95     49.77 o 
  -2   1  11      124.41      110.78     10.54 o 
  -1   1  11      688.55      713.94     36.77 o 
   0   1  11      741.14      692.27     26.77 o 
   1   1  11      669.12      682.87     35.36 o 
   2   1  11      130.55       90.78     11.75 o 
   3   1  11     1528.23     1369.88     52.17 o 
   4   1  11      445.55      472.59     27.35 o 
   5   1  11       93.58       78.37     14.98 o 
   6   1  11     1084.47     1100.73     47.64 o 
   7   1  11     2167.05     2120.45     82.31 o 
   8   1  11       45.67       36.91     17.23 o 
   9   1  11      187.64      147.99     20.25 o 
  10   1  11       63.41       84.18     20.38 o 
  11   1  11       54.00       44.59     19.90 o 
  12   1  11      253.63      285.76     29.45 o 
  13   1  11      271.60      325.11     62.95 o 
 -12   2  11       51.49       83.84     39.63 o 
 -11   2  11       55.82       65.75     25.87 o 
 -10   2  11       22.34       17.11      8.92 o 
  -9   2  11       19.23       -9.47     21.39 o 
  -8   2  11      221.35      219.40     25.90 o 
  -7   2  11      357.62      332.64     26.67 o 
  -6   2  11      618.13      601.92     30.72 o 
  -5   2  11      450.35      457.76     26.18 o 
  -4   2  11      423.17      457.34     22.81 o 
  -3   2  11      583.27      518.14     26.12 o 
  -2   2  11      408.40      387.25     16.13 o 
  -1   2  11      546.46      543.51     20.50 o 
   0   2  11     5432.61     5711.59    201.51 o 
   1   2  11      550.93      530.26     21.72 o 
   2   2  11      433.33      440.99     23.13 o 
   3   2  11      597.49      503.36     30.13 o 
   4   2  11      452.67      470.27     23.26 o 
   5   2  11      426.93      477.20     24.18 o 
   6   2  11      648.81      650.74     38.98 o 
   7   2  11      362.48      366.87     28.36 o 
   8   2  11      215.34      226.63     20.68 o 
   9   2  11       22.05       18.70     17.52 o 
  10   2  11       26.17       28.05     18.66 o 
  11   2  11       53.40       15.93     25.78 o 
  12   2  11       46.68       39.38     24.77 o 
 -12   3  11      114.14      119.99     30.13 o 
 -11   3  11      337.80      327.73     32.60 o 
 -10   3  11      717.89      764.63     47.35 o 
  -9   3  11       46.51       20.44     22.85 o 
  -8   3  11      100.32      107.84     17.26 o 
  -7   3  11      108.97       73.28     16.04 o 
  -6   3  11      178.31      227.19     17.89 o 
  -5   3  11      839.38      876.60     36.65 o 
  -4   3  11       61.96       45.92     12.84 o 
  -3   3  11      106.10       96.51     14.97 o 
  -2   3  11      843.40      776.96     27.00 o 
  -1   3  11      886.46      849.16     26.17 o 
   0   3  11     1982.71     2058.66     65.62 o 
   1   3  11      886.91      840.91     30.02 o 
   2   3  11      848.98      772.52     29.06 o 
   3   3  11      107.40      113.87     14.88 o 
   4   3  11       57.29       46.55     16.98 o 
   5   3  11      857.58      897.06     34.54 o 
   6   3  11      191.45      225.06     18.78 o 
   7   3  11      116.83      105.65     17.21 o 
   8   3  11      103.66       92.24     17.51 o 
   9   3  11       44.78       36.38     20.52 o 
  10   3  11      717.34      760.52     43.00 o 
  11   3  11      337.98      373.78     30.45 o 
  12   3  11      109.94      137.00     26.45 o 
 -12   4  11        9.81        5.91     28.54 o 
 -11   4  11      456.29      515.74     38.30 o 
 -10   4  11      142.21      200.39     25.73 o 
  -9   4  11      680.05      620.93     37.19 o 
  -8   4  11       49.21       22.18     20.10 o 
  -7   4  11      653.30      614.45     29.70 o 
  -6   4  11     1819.28     1807.39     66.17 o 
  -5   4  11     4461.56     4383.76    148.87 o 
  -4   4  11      384.17      355.81     19.53 o 
  -3   4  11      727.16      682.99     25.69 o 
  -2   4  11      385.81      379.03     16.95 o 
  -1   4  11     1726.62     1661.24     50.18 o 
   0   4  11     1389.63     1423.83     47.13 o 
   1   4  11     1753.21     1675.48     54.54 o 
   2   4  11      396.18      400.61     23.86 o 
   3   4  11      730.85      651.92     27.40 o 
   4   4  11      409.77      384.43     21.74 o 
   5   4  11     4478.05     4236.15    149.24 o 
   6   4  11     1811.19     1766.01     82.51 o 
   7   4  11      628.27      538.93     31.87 o 
   8   4  11       47.27       37.25     19.82 o 
   9   4  11      666.88      595.18     34.52 o 
  10   4  11      144.96      204.93     27.81 o 
  11   4  11      456.26      484.59     33.92 o 
  12   4  11       10.53      -12.31     24.44 o 
 -12   5  11       84.70       95.22     30.28 o 
 -11   5  11      275.52      355.79     32.42 o 
 -10   5  11      136.55      140.93     25.81 o 
  -9   5  11       93.49       67.15     22.90 o 
  -8   5  11      200.19      218.32     24.09 o 
  -7   5  11      123.03      139.63     21.20 o 
  -6   5  11      141.22      122.82     19.90 o 
  -5   5  11      482.56      481.19     24.52 o 
  -4   5  11      558.12      597.42     26.07 o 
  -3   5  11      176.90      182.67     14.58 o 
  -2   5  11      407.10      402.43     17.91 o 
  -1   5  11      733.16      783.60     37.68 o 
   0   5  11     4166.25     3927.22    122.97 o 
   1   5  11      737.59      702.10     26.98 o 
   2   5  11      409.35      396.32     24.67 o 
   3   5  11      180.58      182.83     18.00 o 
   4   5  11      537.22      548.45     33.89 o 
   5   5  11      474.11      452.86     25.23 o 
   6   5  11      132.44      109.61     18.21 o 
   7   5  11      122.82      132.80     20.72 o 
   8   5  11      209.92      195.92     23.09 o 
   9   5  11       89.44       58.49     22.01 o 
  10   5  11      128.78      141.83     24.77 o 
  11   5  11      277.65      289.43     32.63 o 
  12   5  11       86.35       20.02     30.88 o 
 -11   6  11       28.70       46.60     33.05 o 
 -10   6  11      176.67      185.59     26.95 o 
  -9   6  11      218.12      224.41     25.95 o 
  -8   6  11       28.68       13.09     21.15 o 
  -7   6  11      627.86      599.39     35.22 o 
  -6   6  11      152.25      110.31     20.27 o 
  -5   6  11      593.48      505.45     25.96 o 
  -4   6  11      208.59      190.67     17.48 o 
  -3   6  11       54.37       49.72     11.26 o 
  -2   6  11      285.01      300.13     15.90 o 
  -1   6  11      121.93      127.36     15.91 o 
   0   6  11     1106.17      993.82     39.96 o 
   1   6  11      114.24      106.95     12.79 o 
   2   6  11      284.83      314.45     20.71 o 
   3   6  11       62.27       44.29     16.09 o 
   4   6  11      212.11      124.43     25.87 o 
   5   6  11      614.62      530.04     33.61 o 
   6   6  11      153.98      133.73     18.95 o 
   7   6  11      616.01      552.74     32.08 o 
   8   6  11       26.86        4.05     20.99 o 
   9   6  11      231.26      187.84     25.16 o 
  10   6  11      177.04      149.52     25.80 o 
  11   6  11       32.75        5.35     24.88 o 
 -11   7  11      103.98      152.73     28.73 o 
 -10   7  11      139.32      183.17     27.28 o 
  -9   7  11       34.60       30.12     23.21 o 
  -8   7  11      461.05      485.98     32.22 o 
  -7   7  11      180.47      191.94     27.33 o 
  -6   7  11     1006.68      957.25     41.15 o 
  -5   7  11      247.11      241.61     19.75 o 
  -4   7  11      600.25      550.50     28.36 o 
  -3   7  11      629.72      649.80     28.84 o 
  -2   7  11     4035.99     3935.52    127.02 o 
  -1   7  11      108.10      127.11     14.20 o 
   0   7  11       30.27       77.21     22.22 o 
   1   7  11      109.81      124.36     18.71 o 
   2   7  11     4053.72     4012.82    175.10 o 
   3   7  11      635.88      636.03     48.57 o 
   4   7  11      593.05      577.70     50.25 o 
   5   7  11      247.40      191.69     28.40 o 
   6   7  11     1005.69      881.59     47.14 o 
   7   7  11      176.35      131.75     26.82 o 
   8   7  11      478.29      456.84     32.37 o 
   9   7  11       33.80       66.21     28.11 o 
  10   7  11      143.68      136.42     30.89 o 
  11   7  11      103.87       81.53     37.88 o 
 -10   8  11      283.20      281.85     30.35 o 
  -9   8  11      114.94      109.89     25.50 o 
  -8   8  11       79.91       61.39     30.02 o 
  -7   8  11        6.54        8.58     21.16 o 
  -6   8  11       33.60       -1.74     16.97 o 
  -5   8  11        4.24       -9.23     16.06 o 
  -4   8  11      556.18      524.50     27.16 o 
  -3   8  11      567.09      532.09     28.15 o 
  -2   8  11      335.05      351.25     25.82 o 
  -1   8  11      441.58      462.80     23.33 o 
   0   8  11      113.09       80.59     20.50 o 
   1   8  11      445.24      499.67     34.16 o 
   2   8  11      330.22      370.44     43.74 o 
   3   8  11      589.26      566.70     44.85 o 
   4   8  11      573.91      577.44     44.64 o 
   5   8  11        4.53       -9.82     27.73 o 
   6   8  11       34.68       48.11     28.95 o 
   7   8  11        4.87       32.92     35.35 o 
   8   8  11       76.34       54.87     45.88 o 
   9   8  11      117.11      106.41     42.40 o 
  10   8  11      279.53      277.39     49.85 o 
 -10   9  11       16.84       49.42     27.27 o 
  -9   9  11      137.57      168.21     27.79 o 
  -8   9  11      619.80      695.70     41.13 o 
  -7   9  11       40.30       24.71     22.56 o 
  -6   9  11      466.17      468.55     31.17 o 
  -5   9  11       58.05       68.18     26.68 o 
  -4   9  11      205.42      230.54     20.03 o 
  -3   9  11      106.08      109.24     16.73 o 
  -2   9  11      422.32      459.69     33.30 o 
  -1   9  11      938.44      895.58     41.79 o 
   0   9  11      120.26      109.46     20.71 o 
   1   9  11      939.17      925.81     65.93 o 
   2   9  11      412.86      468.68     34.78 o 
   3   9  11       98.83       66.57     29.79 o 
   4   9  11      201.97      197.12     33.26 o 
   5   9  11       52.78       58.36     31.13 o 
   6   9  11      480.13      538.46     45.02 o 
   7   9  11       41.47       63.85     32.25 o 
   8   9  11      606.44      663.87     63.62 o 
   9   9  11      128.97      160.91     46.49 o 
  10   9  11       19.35       27.70     45.21 o 
  -9  10  11      111.61       89.53     27.77 o 
  -8  10  11       43.37       59.73     25.46 o 
  -7  10  11      301.21      309.00     31.81 o 
  -6  10  11       87.75       76.34     23.45 o 
  -5  10  11      323.67      298.62     26.66 o 
  -4  10  11      889.66      900.86     54.93 o 
  -3  10  11      364.74      392.94     27.99 o 
  -2  10  11      212.72      212.03     22.07 o 
  -1  10  11      762.73      766.93     36.48 o 
   0  10  11      485.03      556.50     32.58 o 
   1  10  11      739.08      766.32     48.46 o 
   2  10  11      218.01      223.26     29.28 o 
   3  10  11      357.88      332.40     38.38 o 
   4  10  11      893.92      891.99     62.82 o 
   5  10  11      325.33      274.90     37.57 o 
   6  10  11       87.86       87.08     33.92 o 
   7  10  11      302.16      282.26     39.39 o 
   8  10  11       43.51       28.08     43.93 o 
   9  10  11      113.32       76.37     46.92 o 
  -8  11  11       29.75       31.79     26.78 o 
  -7  11  11      114.47      104.55     32.15 o 
  -6  11  11      124.33      138.98     25.68 o 
  -5  11  11      356.25      304.79     39.22 o 
  -4  11  11       39.31       70.89     27.67 o 
  -3  11  11      207.44      226.92     38.63 o 
  -2  11  11      245.17      248.57     36.59 o 
  -1  11  11      215.39      201.10     21.97 o 
   0  11  11      100.26      120.26     23.90 o 
   1  11  11      203.08      236.44     35.34 o 
   2  11  11      243.15      245.65     52.10 o 
   3  11  11      198.30      196.45     36.60 o 
   4  11  11       39.68       68.99     54.51 o 
   5  11  11      366.13      362.97     42.12 o 
   6  11  11      122.34      123.78     37.61 o 
   7  11  11      109.47       94.38     37.80 o 
   8  11  11       30.65       55.30     47.52 o 
  -7  12  11      108.87      128.95     37.78 o 
  -6  12  11      592.13      647.01     39.84 o 
  -5  12  11      143.29      193.10     40.54 o 
  -4  12  11      701.06      745.30     62.42 o 
  -3  12  11      107.22      151.25     27.63 o 
  -2  12  11      160.17      172.96     30.79 o 
  -1  12  11       25.02       15.81     23.83 o 
   0  12  11       54.00       63.77     29.94 o 
   1  12  11       26.07       54.09     26.33 o 
   2  12  11      161.05      166.94     36.80 o 
   3  12  11      105.95      106.05     36.22 o 
   4  12  11      720.57      798.27     61.05 o 
   5  12  11      148.16      177.26     39.70 o 
   6  12  11      577.17      563.69     52.91 o 
   7  12  11      110.11       81.46     40.31 o 
  -5  13  11      174.59      226.46     45.43 o 
  -4  13  11       36.46       91.47     45.35 o 
  -3  13  11      629.26      576.20     60.58 o 
  -2  13  11       31.73       85.62     39.51 o 
  -1  13  11     1317.92     1358.07     99.97 o 
   0  13  11       35.58       28.94     31.92 o 
   1  13  11     1321.25     1460.96    117.90 o 
   2  13  11       32.13       66.75     57.89 o 
   3  13  11      617.44      516.13    108.58 o 
   4  13  11       36.77       73.11     41.81 o 
   5  13  11      178.07      115.21     41.71 o 
  -2  14  11      183.53      250.27     88.06 o 
  -1  14  11      218.94      262.21     71.72 o 
   0  14  11      105.79      101.45     38.35 o 
   1  14  11      217.32      284.39     45.01 o 
   2  14  11      176.76      208.59     89.40 o 
   0   0  12      932.96      883.65     41.98 o 
   1   0  12     1590.26     1623.95     54.85 o 
   2   0  12      103.36      126.82     12.89 o 
   3   0  12       78.66       68.95     11.35 o 
   4   0  12      322.45      329.12     23.33 o 
   5   0  12        1.08      -14.74     14.34 o 
   6   0  12        5.67      -22.79     15.60 o 
   7   0  12      190.18      175.49     19.67 o 
   8   0  12        0.02      -26.02     17.35 o 
   9   0  12        2.70        7.36     18.40 o 
  10   0  12      416.59      462.45     29.29 o 
  11   0  12       16.04      -21.72     20.71 o 
  12   0  12        0.03       40.40     22.97 o 
 -12   1  12      369.90      405.45     35.67 o 
 -11   1  12       36.02       37.03     21.65 o 
 -10   1  12       31.79       48.66     21.65 o 
  -9   1  12      266.29      270.87     23.30 o 
  -8   1  12     1076.29     1082.76     48.22 o 
  -7   1  12      166.74      134.47     18.87 o 
  -6   1  12      326.16      321.98     22.10 o 
  -5   1  12      424.48      407.16     23.11 o 
  -4   1  12      304.41      274.72     18.95 o 
  -3   1  12      200.90      179.01     12.73 o 
  -2   1  12      592.15      545.57     25.74 o 
  -1   1  12     1017.69      991.04     35.73 o 
   0   1  12     2024.69     2082.59     68.73 o 
   1   1  12     1030.73      993.41     39.60 o 
   2   1  12      602.64      589.69     27.83 o 
   3   1  12      204.24      171.76     16.93 o 
   4   1  12      293.78      259.33     15.98 o 
   5   1  12      432.39      408.61     23.72 o 
   6   1  12      318.34      281.70     21.09 o 
   7   1  12      173.20      161.57     19.91 o 
   8   1  12     1053.00     1095.54     49.04 o 
   9   1  12      264.90      265.39     23.35 o 
  10   1  12       34.05       37.20     25.92 o 
  11   1  12       34.95       23.06     29.06 o 
  12   1  12      382.62      402.37     32.71 o 
 -12   2  12      109.78       91.88     58.11 o 
 -11   2  12      129.14      163.12     28.77 o 
 -10   2  12      262.94      269.96     29.37 o 
  -9   2  12      320.95      351.59     39.25 o 
  -8   2  12     1427.60     1309.41    118.64 o 
  -7   2  12      409.69      384.63     24.10 o 
  -6   2  12      256.88      251.33     23.15 o 
  -5   2  12     1536.76     1435.16     57.62 o 
  -4   2  12      956.49      883.11     38.99 o 
  -3   2  12      284.85      253.16     17.64 o 
  -2   2  12      613.91      584.88     21.80 o 
  -1   2  12     1178.58     1237.34     40.50 o 
   0   2  12      100.22      107.62     10.95 o 
   1   2  12     1172.73     1271.41     48.46 o 
   2   2  12      616.76      560.52     26.96 o 
   3   2  12      291.46      267.76     17.17 o 
   4   2  12      933.50      843.61     38.90 o 
   5   2  12     1495.94     1442.10     58.19 o 
   6   2  12      267.79      261.54     21.16 o 
   7   2  12      424.31      424.60     25.63 o 
   8   2  12     1434.28     1455.13     60.18 o 
   9   2  12      315.09      299.50     24.11 o 
  10   2  12      251.04      281.13     27.17 o 
  11   2  12      126.01      132.23     25.29 o 
  12   2  12      111.16      103.50     26.35 o 
 -12   3  12       16.40       23.64     28.38 o 
 -11   3  12      184.58      188.86     29.52 o 
 -10   3  12       83.78       83.02     30.24 o 
  -9   3  12       32.89       32.24     23.47 o 
  -8   3  12      144.38      157.59     19.55 o 
  -7   3  12       70.91       42.91     16.16 o 
  -6   3  12      155.31      151.17     17.28 o 
  -5   3  12     1370.76     1391.70     52.53 o 
  -4   3  12      262.96      226.13     15.55 o 
  -3   3  12      139.59      137.90     16.22 o 
  -2   3  12      215.30      203.63     12.74 o 
  -1   3  12      721.14      674.66     24.23 o 
   0   3  12      720.47      740.07     27.80 o 
   1   3  12      718.57      649.97     25.23 o 
   2   3  12      212.09      193.39     14.62 o 
   3   3  12      141.14      130.84     16.56 o 
   4   3  12      258.77      255.31     18.59 o 
   5   3  12     1348.00     1313.43     56.51 o 
   6   3  12      150.73      136.80     18.57 o 
   7   3  12       70.03       47.67     17.11 o 
   8   3  12      140.57      155.34     19.07 o 
   9   3  12       31.69        4.17     21.26 o 
  10   3  12       81.38      101.40     25.10 o 
  11   3  12      181.15      224.94     27.66 o 
  12   3  12       15.57       -3.25     25.06 o 
 -12   4  12       93.25      104.61     30.03 o 
 -11   4  12      146.79      133.98     28.92 o 
 -10   4  12      977.13     1115.57     59.94 o 
  -9   4  12      154.57      182.09     24.89 o 
  -8   4  12        8.48       -8.43     20.28 o 
  -7   4  12      163.97      127.65     24.70 o 
  -6   4  12      452.26      446.90     24.77 o 
  -5   4  12      330.56      309.52     20.18 o 
  -4   4  12     1251.87     1211.38     46.49 o 
  -3   4  12      962.41      887.98     33.35 o 
  -2   4  12      668.36      645.70     25.17 o 
  -1   4  12     1247.57     1154.15     38.98 o 
   0   4  12     4606.71     4425.99    137.79 o 
   1   4  12     1198.00     1132.03     38.93 o 
   2   4  12      685.63      643.89     29.49 o 
   3   4  12      951.46      909.06     38.51 o 
   4   4  12     1265.37     1158.89     47.07 o 
   5   4  12      335.38      339.02     22.26 o 
   6   4  12      444.76      429.39     27.47 o 
   7   4  12      165.67      155.91     21.18 o 
   8   4  12        7.41      -16.51     25.42 o 
   9   4  12      164.37      160.40     23.82 o 
  10   4  12      964.88      997.55     50.48 o 
  11   4  12      138.12      123.73     31.95 o 
  12   4  12       98.90       97.12     26.91 o 
 -11   5  12       75.57       55.65     36.18 o 
 -10   5  12      205.33      244.36     28.48 o 
  -9   5  12      375.46      425.81     31.32 o 
  -8   5  12      185.61      171.52     23.77 o 
  -7   5  12      336.06      295.48     25.61 o 
  -6   5  12      166.27      128.98     25.27 o 
  -5   5  12      301.03      282.85     19.45 o 
  -4   5  12      282.08      280.08     17.03 o 
  -3   5  12      286.84      265.66     15.98 o 
  -2   5  12     2608.89     2643.61     79.25 o 
  -1   5  12     1258.83     1203.32     39.50 o 
   0   5  12      450.83      402.07     19.46 o 
   1   5  12     1258.47     1129.99     39.00 o 
   2   5  12     2627.34     2738.10     96.89 o 
   3   5  12      277.51      231.26     30.39 o 
   4   5  12      273.02      229.52     24.39 o 
   5   5  12      301.12      275.08     21.15 o 
   6   5  12      169.18      139.50     20.48 o 
   7   5  12      358.75      347.40     26.20 o 
   8   5  12      184.71      182.48     23.22 o 
   9   5  12      373.86      362.96     29.06 o 
  10   5  12      212.06      214.76     27.24 o 
  11   5  12       76.04       51.61     25.46 o 
 -11   6  12      158.24      181.25     29.50 o 
 -10   6  12       98.22      141.69     26.69 o 
  -9   6  12      243.18      247.20     27.48 o 
  -8   6  12       49.39       92.54     22.95 o 
  -7   6  12       84.52       50.63     20.74 o 
  -6   6  12      618.21      561.11     28.64 o 
  -5   6  12     1230.75     1079.43     44.18 o 
  -4   6  12      141.16      143.44     17.03 o 
  -3   6  12      332.53      314.89     18.81 o 
  -2   6  12      146.48      164.76     15.32 o 
  -1   6  12      881.02      838.10     35.31 o 
   0   6  12       33.78       20.11     12.67 o 
   1   6  12      890.21      884.02     43.99 o 
   2   6  12      151.27      109.72     17.18 o 
   3   6  12      323.83      313.14     24.90 o 
   4   6  12      147.18       96.63     23.23 o 
   5   6  12     1239.15     1062.16     52.81 o 
   6   6  12      597.59      508.87     30.83 o 
   7   6  12       87.89       90.99     20.70 o 
   8   6  12       52.65       56.00     21.62 o 
   9   6  12      238.35      238.19     32.09 o 
  10   6  12       99.26       93.95     25.61 o 
  11   6  12      155.65      164.13     28.07 o 
 -11   7  12       28.30       13.63     33.00 o 
 -10   7  12       48.34       51.11     26.16 o 
  -9   7  12      607.05      658.04     38.99 o 
  -8   7  12        1.67        2.63     21.89 o 
  -7   7  12     1374.63     1293.20     52.25 o 
  -6   7  12      470.80      426.27     25.44 o 
  -5   7  12       62.04       37.42     16.65 o 
  -4   7  12      233.67      220.94     18.81 o 
  -3   7  12     4145.55     3851.54    132.22 o 
  -2   7  12      186.04      229.46     17.05 o 
  -1   7  12      348.25      355.14     22.88 o 
   0   7  12       61.07       54.44     24.19 o 
   1   7  12      378.18      444.00     28.45 o 
   2   7  12      191.66      234.77     29.42 o 
   3   7  12     4089.88     3946.81    199.17 o 
   4   7  12      235.52      232.47     32.19 o 
   5   7  12       59.69       16.15     13.90 o 
   6   7  12      464.17      383.74     29.82 o 
   7   7  12     1371.88     1234.43     67.69 o 
   8   7  12        1.46       12.77     26.47 o 
   9   7  12      607.08      595.79     36.40 o 
  10   7  12       49.23       69.57     46.29 o 
  11   7  12       28.25        3.77     30.79 o 
 -10   8  12       28.16       42.70     26.38 o 
  -9   8  12       19.50       -1.63     24.48 o 
  -8   8  12       13.16       30.32     23.47 o 
  -7   8  12       79.88      109.00     26.62 o 
  -6   8  12      134.31      113.75     19.09 o 
  -5   8  12       88.68       78.89     17.60 o 
  -4   8  12      412.78      429.10     24.21 o 
  -3   8  12        9.86       -9.67     15.04 o 
  -2   8  12      497.28      455.17     22.73 o 
  -1   8  12     1084.57      996.99     38.62 o 
   0   8  12      111.71      105.50     29.50 o 
   1   8  12     1066.65     1009.54     46.17 o 
   2   8  12      497.36      521.46     36.36 o 
   3   8  12       11.25       -6.19     27.78 o 
   4   8  12      406.42      366.56     41.25 o 
   5   8  12       87.36       60.50     29.69 o 
   6   8  12      138.94      107.96     20.88 o 
   7   8  12       78.24      102.96     37.31 o 
   8   8  12       13.70       31.67     38.17 o 
   9   8  12       19.16       55.66     42.66 o 
  10   8  12       31.19       47.00     89.30 o 
  -9   9  12       50.77       64.00     26.77 o 
  -8   9  12       28.36       12.68     24.37 o 
  -7   9  12      209.62      224.24     26.88 o 
  -6   9  12      110.72      109.90     25.47 o 
  -5   9  12       16.49       32.83     17.76 o 
  -4   9  12       90.85       83.45     17.60 o 
  -3   9  12      845.74      726.51     34.65 o 
  -2   9  12     1010.02      984.08     39.42 o 
  -1   9  12      201.00      191.08     21.13 o 
   0   9  12      157.70      152.41     22.04 o 
   1   9  12      189.09      182.43     22.79 o 
   2   9  12     1031.26     1012.79     65.58 o 
   3   9  12      862.22      787.76     57.16 o 
   4   9  12       85.84       67.13     31.14 o 
   5   9  12       16.74        0.44     30.63 o 
   6   9  12      114.28      139.89     33.64 o 
   7   9  12      219.75      263.41     45.24 o 
   8   9  12       27.80      -22.94     40.24 o 
   9   9  12       52.98       84.97     45.88 o 
  -8  10  12       65.90       49.43     26.02 o 
  -7  10  12       23.87        1.90     24.56 o 
  -6  10  12      290.35      300.56     28.44 o 
  -5  10  12      685.22      684.44     39.18 o 
  -4  10  12      568.22      547.00     37.91 o 
  -3  10  12        6.22      -17.90     16.66 o 
  -2  10  12        9.95       -3.21     26.71 o 
  -1  10  12      276.88      248.14     28.87 o 
   0  10  12     1259.92     1217.40     54.39 o 
   1  10  12      286.32      276.19     31.96 o 
   2  10  12       11.23       -9.82     31.16 o 
   3  10  12        6.68       -4.51     30.63 o 
   4  10  12      563.13      602.94     49.72 o 
   5  10  12      696.09      670.70     52.34 o 
   6  10  12      293.19      252.97     39.12 o 
   7  10  12       26.74       72.32     42.64 o 
   8  10  12       64.21       81.31     45.13 o 
  -7  11  12      246.32      284.33     30.78 o 
  -6  11  12        2.44       28.38     24.71 o 
  -5  11  12       84.31      121.49     43.45 o 
  -4  11  12      120.24       99.61     22.49 o 
  -3  11  12       60.22      111.50     32.11 o 
  -2  11  12      207.90      222.94     28.43 o 
  -1  11  12       22.14       22.64     19.95 o 
   0  11  12      976.58     1025.49     49.80 o 
   1  11  12       22.05       27.99     23.64 o 
   2  11  12      215.26      209.61     37.15 o 
   3  11  12       61.08       76.37     34.67 o 
   4  11  12      123.79       97.48     35.29 o 
   5  11  12       83.98       96.23     36.08 o 
   6  11  12        2.50       17.53     36.05 o 
   7  11  12      246.95      236.36     50.81 o 
  -6  12  12       95.01      115.78     27.51 o 
  -5  12  12      347.74      397.55     33.30 o 
  -4  12  12      139.78      175.55     29.64 o 
  -3  12  12      159.84      196.76     41.33 o 
  -2  12  12       17.01       13.52     30.71 o 
  -1  12  12      634.48      636.11     54.51 o 
   0  12  12        0.98       -0.25     29.80 o 
   1  12  12      648.95      630.18     59.66 o 
   2  12  12       15.26      -18.37     34.00 o 
   3  12  12      161.97      244.29     40.52 o 
   4  12  12      134.31      102.98     36.81 o 
   5  12  12      332.99      292.20     43.48 o 
   6  12  12       94.30       83.90     40.16 o 
  -4  13  12      204.59      237.42     33.66 o 
  -3  13  12      206.62      108.04     39.00 o 
  -2  13  12      708.31      739.95     79.47 o 
  -1  13  12      112.36      150.16     53.84 o 
   0  13  12       24.59       50.32     32.42 o 
   1  13  12      110.82       81.18     38.51 o 
   2  13  12      683.13      768.48     97.24 o 
   3  13  12      206.72      227.94     41.97 o 
   4  13  12      197.90      189.06     71.20 o 
   1   0  13      375.90      377.20     19.07 o 
   2   0  13      128.79      140.98     15.01 o 
   3   0  13      138.88      116.81     13.66 o 
   4   0  13      226.00      209.39     14.84 o 
   5   0  13       21.01       10.56     15.97 o 
   6   0  13      142.16      129.19     21.79 o 
   7   0  13       89.89       72.37     18.39 o 
   8   0  13      332.90      301.27     23.90 o 
   9   0  13       41.41       -2.37     19.28 o 
  10   0  13       27.81       36.82     20.74 o 
  11   0  13      229.93      303.10     27.25 o 
  12   0  13      374.34      393.99     32.28 o 
 -12   1  13      130.68      115.47     29.39 o 
 -11   1  13      126.93       93.21     27.26 o 
 -10   1  13       25.42       36.67     20.84 o 
  -9   1  13     1051.78     1114.61     50.25 o 
  -8   1  13      596.58      578.46     31.81 o 
  -7   1  13      109.40      128.06     19.96 o 
  -6   1  13      925.40      922.17     42.68 o 
  -5   1  13       15.71      -22.89     15.30 o 
  -4   1  13      204.51      200.99     19.92 o 
  -3   1  13      746.26      725.52     29.41 o 
  -2   1  13      743.00      766.94     44.31 o 
  -1   1  13      628.23      570.22     24.76 o 
   0   1  13       89.45       90.48     11.67 o 
   1   1  13      624.18      588.36     41.51 o 
   2   1  13      741.53      790.98     34.02 o 
   3   1  13      787.69      773.45     34.19 o 
   4   1  13      195.32      188.57     15.72 o 
   5   1  13       15.35       -8.98     16.01 o 
   6   1  13      933.86      906.39     42.43 o 
   7   1  13      121.61       99.60     19.01 o 
   8   1  13      602.71      584.53     32.93 o 
   9   1  13     1030.27     1069.15     49.20 o 
  10   1  13       23.95       23.27     20.70 o 
  11   1  13      124.41      120.56     25.50 o 
  12   1  13      131.19      156.63     30.44 o 
 -12   2  13       31.87       23.49     28.74 o 
 -11   2  13       81.06      120.74     28.84 o 
 -10   2  13      380.61      384.41     37.29 o 
  -9   2  13      201.66      232.69     24.00 o 
  -8   2  13       32.97        2.55     17.63 o 
  -7   2  13       17.80        2.14     17.72 o 
  -6   2  13      403.07      397.92     24.80 o 
  -5   2  13        9.14      -12.62     15.80 o 
  -4   2  13     2849.62     2836.60    105.92 o 
  -3   2  13      238.35      249.25     18.57 o 
  -2   2  13      680.26      640.42     25.44 o 
  -1   2  13      323.20      291.31     15.47 o 
   0   2  13     2001.87     1921.79     63.98 o 
   1   2  13      332.70      317.53     17.27 o 
   2   2  13      682.99      646.65     30.28 o 
   3   2  13      233.81      250.23     17.78 o 
   4   2  13     2797.01     2716.98     92.42 o 
   5   2  13        7.33      -19.37     23.33 o 
   6   2  13      383.88      405.85     25.52 o 
   7   2  13       15.73        1.88     17.81 o 
   8   2  13       32.68       28.39     18.34 o 
   9   2  13      209.15      244.59     28.76 o 
  10   2  13      373.78      395.19     30.40 o 
  11   2  13       78.40      141.98     26.23 o 
  12   2  13       35.07       38.07     26.20 o 
 -12   3  13      206.35      253.73     33.52 o 
 -11   3  13       57.74       52.99     27.47 o 
 -10   3  13       18.06       55.14     25.90 o 
  -9   3  13       93.51      111.10     25.13 o 
  -8   3  13       59.87       45.13     18.15 o 
  -7   3  13       20.26       -5.30     16.74 o 
  -6   3  13      670.62      614.40     31.40 o 
  -5   3  13     2512.64     2351.43     82.32 o 
  -4   3  13        8.57      -23.21     15.47 o 
  -3   3  13      604.20      544.63     24.88 o 
  -2   3  13      489.11      477.97     20.85 o 
  -1   3  13     1348.37     1314.27     40.99 o 
   0   3  13      367.84      387.60     17.01 o 
   1   3  13     1352.73     1324.26     47.88 o 
   2   3  13      488.63      468.23     26.98 o 
   3   3  13      587.60      553.06     26.75 o 
   4   3  13        8.88      -22.54     15.03 o 
   5   3  13     2526.50     2411.57     95.29 o 
   6   3  13      666.34      638.14     32.63 o 
   7   3  13       21.02        3.17     17.06 o 
   8   3  13       61.22       23.93     22.63 o 
   9   3  13       91.09       96.27     22.82 o 
  10   3  13       17.43       28.77     26.69 o 
  11   3  13       56.10       31.89     24.97 o 
  12   3  13      205.73      216.88     29.64 o 
 -11   4  13       27.79       30.63     27.56 o 
 -10   4  13      170.44      231.74     30.21 o 
  -9   4  13      774.78      880.09     51.68 o 
  -8   4  13      139.07      113.48     22.86 o 
  -7   4  13      493.21      437.68     29.31 o 
  -6   4  13      238.36      242.62     25.37 o 
  -5   4  13      809.49      767.65     35.22 o 
  -4   4  13      942.96      910.04     34.86 o 
  -3   4  13       40.88       21.97     12.44 o 
  -2   4  13      977.30      871.01     33.61 o 
  -1   4  13     1855.55     1824.35     55.08 o 
   0   4  13       79.79       80.27     12.00 o 
   1   4  13     1871.77     1910.96     61.76 o 
   2   4  13      952.01      907.79     57.30 o 
   3   4  13       38.34       18.64     15.22 o 
   4   4  13      960.30      915.01     39.71 o 
   5   4  13      777.00      720.48     38.25 o 
   6   4  13      235.21      224.86     23.01 o 
   7   4  13      486.63      460.74     29.66 o 
   8   4  13      145.50      161.58     29.20 o 
   9   4  13      758.08      761.21     42.75 o 
  10   4  13      164.86      160.61     25.88 o 
  11   4  13       31.19       20.29     31.15 o 
 -11   5  13       36.60       55.68     29.29 o 
 -10   5  13       29.21       80.18     33.50 o 
  -9   5  13       71.64       97.15     24.21 o 
  -8   5  13      361.34      374.99     29.22 o 
  -7   5  13       85.54       50.41     21.47 o 
  -6   5  13      182.55      171.47     22.08 o 
  -5   5  13      112.98       70.02     17.04 o 
  -4   5  13      444.57      415.17     21.01 o 
  -3   5  13      262.70      245.37     16.47 o 
  -2   5  13     1680.79     1617.40     51.06 o 
  -1   5  13      193.15      174.34     14.06 o 
   0   5  13      121.58      111.38     11.97 o 
   1   5  13      192.46      198.95     16.81 o 
   2   5  13     1686.17     1636.62     60.94 o 
   3   5  13      260.69      263.04     25.44 o 
   4   5  13      470.49      449.48     29.74 o 
   5   5  13      115.39       88.28     17.97 o 
   6   5  13      182.63      156.68     21.56 o 
   7   5  13       86.59       72.98     21.18 o 
   8   5  13      371.42      393.46     28.69 o 
   9   5  13       67.59       65.37     23.37 o 
  10   5  13       29.97       72.93     34.13 o 
  11   5  13       36.55       21.83     29.43 o 
 -11   6  13      369.97      425.16     35.46 o 
 -10   6  13       15.18       48.53     26.16 o 
  -9   6  13      100.36       91.18     25.22 o 
  -8   6  13      325.42      353.52     29.07 o 
  -7   6  13      296.84      286.35     27.87 o 
  -6   6  13      115.74      101.36     18.49 o 
  -5   6  13      193.64      166.05     18.73 o 
  -4   6  13      128.34       97.15     17.00 o 
  -3   6  13      870.31      849.14     58.07 o 
  -2   6  13      193.91      202.39     14.78 o 
  -1   6  13     1126.24     1126.01     40.76 o 
   0   6  13       99.27       86.49     19.50 o 
   1   6  13     1128.58     1157.31     51.69 o 
   2   6  13      186.66      209.48     24.39 o 
   3   6  13      879.20      832.14     47.39 o 
   4   6  13      125.61       63.37     20.35 o 
   5   6  13      200.28      171.81     23.52 o 
   6   6  13      113.52      115.20     26.04 o 
   7   6  13      290.75      276.12     25.41 o 
   8   6  13      324.33      294.72     26.92 o 
   9   6  13      102.38       56.09     24.04 o 
  10   6  13       14.27        8.98     25.02 o 
  11   6  13      365.74      400.12     42.13 o 
 -10   7  13       96.10      158.99     42.91 o 
  -9   7  13      146.15      159.79     27.35 o 
  -8   7  13      760.43      794.91     39.46 o 
  -7   7  13      532.61      576.76     30.68 o 
  -6   7  13      415.73      383.18     24.93 o 
  -5   7  13       10.92       -4.96     16.59 o 
  -4   7  13      643.33      582.14     29.69 o 
  -3   7  13      119.55      113.15     16.47 o 
  -2   7  13     2594.56     2437.17     81.45 o 
  -1   7  13      635.13      581.41     26.74 o 
   0   7  13      339.84      370.05     27.48 o 
   1   7  13      620.48      584.30     35.16 o 
   2   7  13     2538.93     2438.43    103.14 o 
   3   7  13      117.51      105.77     29.06 o 
   4   7  13      648.29      559.60     36.00 o 
   5   7  13       11.17       -4.69     29.39 o 
   6   7  13      411.92      387.94     34.21 o 
   7   7  13      529.68      511.89     39.26 o 
   8   7  13      766.09      744.37     51.22 o 
   9   7  13      142.97       97.49     24.72 o 
  10   7  13       91.88       94.22     26.61 o 
 -10   8  13      154.58      168.02     29.49 o 
  -9   8  13      104.54      151.74     27.86 o 
  -8   8  13      312.07      324.62     30.25 o 
  -7   8  13      336.03      313.13     28.38 o 
  -6   8  13       97.77       89.39     19.16 o 
  -5   8  13       91.66       62.36     19.90 o 
  -4   8  13      191.00      172.80     18.91 o 
  -3   8  13      185.31      147.53     17.78 o 
  -2   8  13      221.99      218.89     18.61 o 
  -1   8  13       63.01       56.40     18.65 o 
   0   8  13      759.40      652.40     39.43 o 
   1   8  13       69.59       61.77     20.16 o 
   2   8  13      224.79      248.31     33.12 o 
   3   8  13      190.43      182.21     32.84 o 
   4   8  13      198.00      184.95     33.14 o 
   5   8  13       98.32       79.28     30.79 o 
   6   8  13      102.92      137.93     38.51 o 
   7   8  13      332.64      313.25     45.40 o 
   8   8  13      314.35      310.65     47.96 o 
   9   8  13       99.89      141.71     45.82 o 
  10   8  13      160.81      148.10     46.99 o 
  -9   9  13      175.00      161.95     29.02 o 
  -8   9  13      132.08      139.49     28.37 o 
  -7   9  13       38.06       56.90     24.75 o 
  -6   9  13      243.25      261.38     26.74 o 
  -5   9  13       42.22       25.39     18.00 o 
  -4   9  13      110.04      111.16     26.21 o 
  -3   9  13      236.29      206.19     20.78 o 
  -2   9  13       84.43       94.23     21.80 o 
  -1   9  13      181.08      171.19     24.48 o 
   0   9  13        5.10       -7.37     20.42 o 
   1   9  13      176.38      196.47     22.91 o 
   2   9  13       93.50      103.80     31.37 o 
   3   9  13      235.20      237.56     35.40 o 
   4   9  13      106.69      141.65     33.26 o 
   5   9  13       39.44       77.98     32.44 o 
   6   9  13      240.55      266.53     44.86 o 
   7   9  13       35.33       25.40     66.95 o 
   8   9  13      126.36      110.15     44.47 o 
   9   9  13      181.07      173.27     52.84 o 
  -8  10  13       59.72       64.21     27.24 o 
  -7  10  13       58.22       62.94     25.67 o 
  -6  10  13      416.31      449.28     42.80 o 
  -5  10  13      937.81      914.59     70.24 o 
  -4  10  13       36.28       27.73     20.87 o 
  -3  10  13       62.37       41.35     22.28 o 
  -2  10  13      194.68      196.62     33.06 o 
  -1  10  13      156.64      197.60     24.79 o 
   0  10  13      716.36      749.22     41.33 o 
   1  10  13      149.47      154.95     25.16 o 
   2  10  13      191.77      189.56     42.38 o 
   3  10  13       62.12       55.77     33.06 o 
   4  10  13       34.23       64.96     33.37 o 
   5  10  13      919.03      860.31     62.43 o 
   6  10  13      418.33      428.43     65.60 o 
   7  10  13       62.77       25.63     42.74 o 
   8  10  13       56.79       14.76     44.66 o 
  -7  11  13       51.95       69.35     26.98 o 
  -6  11  13        2.68       32.58     25.18 o 
  -5  11  13       95.57       93.80     24.53 o 
  -4  11  13        3.61       10.43     28.54 o 
  -3  11  13       53.85       26.96     38.98 o 
  -2  11  13       33.37       54.82     27.87 o 
  -1  11  13      314.83      312.07     32.05 o 
   0  11  13       11.12       15.29     23.27 o 
   1  11  13      316.61      350.85     33.28 o 
   2  11  13       33.44      -15.57     26.70 o 
   3  11  13       50.08       30.95     34.27 o 
   4  11  13        3.67       -4.75     34.82 o 
   5  11  13       97.04       84.50     36.93 o 
   6  11  13        2.40       26.90     36.60 o 
   7  11  13       50.47       11.50     83.17 o 
  -5  12  13      115.83      159.50     42.05 o 
  -4  12  13       72.38       50.28     45.96 o 
  -3  12  13      103.50      126.09     29.44 o 
  -2  12  13       82.55       80.91     28.43 o 
  -1  12  13      444.78      528.10     60.36 o 
   0  12  13      167.88      146.31     28.55 o 
   1  12  13      452.64      511.36     39.07 o 
   2  12  13       83.52       93.71     29.78 o 
   3  12  13       97.17       73.45     38.25 o 
   4  12  13       63.62      105.39     38.20 o 
   5  12  13      117.82      119.18     39.56 o 
  -3  13  13      733.23      814.65     92.59 o 
  -2  13  13       63.36       71.12     42.22 o 
  -1  13  13      279.39      286.79     44.75 o 
   0  13  13      254.49      278.46     51.26 o 
   1  13  13      289.70      267.15     78.60 o 
   2  13  13       64.39       40.44     31.67 o 
   3  13  13      728.50      731.62     78.04 o 
   0   0  14      174.26      168.68     22.59 o 
   1   0  14      230.43      234.02     14.98 o 
   2   0  14      147.07      176.59     15.29 o 
   3   0  14      248.91      229.15     16.79 o 
   4   0  14        2.86       26.12     31.31 o 
   5   0  14       78.30       82.44     17.78 o 
   6   0  14      709.10      700.51     36.88 o 
   7   0  14     2593.28     2499.78     95.78 o 
   8   0  14      221.66      221.21     22.52 o 
   9   0  14      176.67      199.09     23.01 o 
  10   0  14       11.02       53.41     21.54 o 
  11   0  14       86.97       92.59     26.55 o 
  12   0  14       63.01       94.28     36.68 o 
 -12   1  14      331.54      367.46     36.03 o 
 -11   1  14        4.99        7.34     26.72 o 
 -10   1  14      286.42      352.14     27.83 o 
  -9   1  14      325.24      350.70     26.36 o 
  -8   1  14      287.86      309.51     24.47 o 
  -7   1  14       58.86       50.32     25.21 o 
  -6   1  14     1009.00      924.88     61.82 o 
  -5   1  14     1323.41     1267.66     53.55 o 
  -4   1  14     2137.33     2069.64     79.80 o 
  -3   1  14       24.94      -13.93     15.82 o 
  -2   1  14     1403.79     1406.79     48.98 o 
  -1   1  14      250.88      248.59     15.19 o 
   0   1  14        4.17       -1.29     10.99 o 
   1   1  14      249.90      249.17     16.24 o 
   2   1  14     1408.80     1430.84     55.16 o 
   3   1  14       24.07       -8.04     13.54 o 
   4   1  14     2122.49     1970.86     73.88 o 
   5   1  14     1317.25     1313.42     54.73 o 
   6   1  14     1024.31     1115.52     91.75 o 
   7   1  14       56.00       49.85     19.24 o 
   8   1  14      304.28      350.91     25.73 o 
   9   1  14      330.76      348.44     26.04 o 
  10   1  14      277.52      283.03     50.87 o 
  11   1  14        4.33       17.17     33.60 o 
  12   1  14      326.09      391.90     33.74 o 
 -11   2  14      204.66      305.96     50.26 o 
 -10   2  14      331.62      364.88     33.26 o 
  -9   2  14        2.04       18.77     19.17 o 
  -8   2  14      137.87      145.03     20.78 o 
  -7   2  14      332.89      334.48     24.22 o 
  -6   2  14      296.60      293.21     22.75 o 
  -5   2  14       61.76       52.72     17.08 o 
  -4   2  14      818.55      840.72     39.67 o 
  -3   2  14      256.14      268.57     19.90 o 
  -2   2  14      206.04      200.56     16.28 o 
  -1   2  14      331.93      321.63     18.32 o 
   0   2  14     1929.77     1785.08     60.21 o 
   1   2  14      335.88      345.17     22.99 o 
   2   2  14      220.95      247.18     17.44 o 
   3   2  14      249.19      250.92     18.59 o 
   4   2  14      826.28      827.18     48.65 o 
   5   2  14       68.78      102.27     37.06 o 
   6   2  14      305.95      312.82     23.79 o 
   7   2  14      334.08      336.73     25.03 o 
   8   2  14      144.55      120.99     25.03 o 
   9   2  14        2.98       20.99     18.92 o 
  10   2  14      344.47      385.55     30.96 o 
  11   2  14      208.95      213.59     28.50 o 
 -11   3  14       49.57       59.09     28.95 o 
 -10   3  14      262.75      313.26     32.48 o 
  -9   3  14       64.36       90.19     25.87 o 
  -8   3  14      607.64      557.46     44.03 o 
  -7   3  14      189.59      162.84     20.16 o 
  -6   3  14     1189.80     1058.50     46.43 o 
  -5   3  14      440.86      380.12     28.28 o 
  -4   3  14      281.05      306.85     20.07 o 
  -3   3  14       58.93       61.36     13.82 o 
  -2   3  14      512.37      494.05     24.46 o 
  -1   3  14      301.82      299.83     15.52 o 
   0   3  14     2572.38     2570.26     79.89 o 
   1   3  14      301.28      323.30     18.26 o 
   2   3  14      527.29      519.50     30.18 o 
   3   3  14       60.61       70.50     14.77 o 
   4   3  14      278.63      307.95     20.00 o 
   5   3  14      430.94      391.00     26.55 o 
   6   3  14     1153.25     1069.44     49.97 o 
   7   3  14      184.47      171.53     19.90 o 
   8   3  14      598.97      596.09     35.60 o 
   9   3  14       64.40       57.34     22.85 o 
  10   3  14      264.62      280.62     28.60 o 
  11   3  14       47.75       89.98     31.60 o 
 -11   4  14       78.23       94.20     34.87 o 
 -10   4  14       69.23      108.82     28.17 o 
  -9   4  14      476.01      534.04     37.84 o 
  -8   4  14       20.96        7.56     21.95 o 
  -7   4  14        5.58       -0.28     20.48 o 
  -6   4  14      694.03      699.65     34.08 o 
  -5   4  14     1438.83     1353.00     52.16 o 
  -4   4  14      840.20      790.82     32.36 o 
  -3   4  14      131.47      131.83     14.22 o 
  -2   4  14     1339.35     1200.65     39.53 o 
  -1   4  14      211.06      206.25     16.39 o 
   0   4  14      166.16      166.73     12.45 o 
   1   4  14      229.89      244.04     21.50 o 
   2   4  14     1327.47     1300.38     55.61 o 
   3   4  14      122.79      131.42     18.70 o 
   4   4  14      819.97      765.75     35.70 o 
   5   4  14     1431.06     1347.38     58.82 o 
   6   4  14      669.32      614.53     36.30 o 
   7   4  14        3.95       -0.05     20.07 o 
   8   4  14       20.30       58.95     37.11 o 
   9   4  14      489.89      548.48     34.33 o 
  10   4  14       70.56      111.53     33.05 o 
  11   4  14       75.54      111.06     34.62 o 
 -11   5  14      195.81      187.26     32.26 o 
 -10   5  14      151.06      220.48     31.90 o 
  -9   5  14      444.52      438.21     33.13 o 
  -8   5  14       65.51       76.49     23.83 o 
  -7   5  14       16.35      -15.97     21.33 o 
  -6   5  14      310.63      304.78     25.52 o 
  -5   5  14       28.00       35.41     16.71 o 
  -4   5  14      115.13      129.61     15.33 o 
  -3   5  14      135.65      108.32     14.64 o 
  -2   5  14      114.45      113.06     13.79 o 
  -1   5  14        8.41       11.96      6.15 o 
   0   5  14       17.55       58.94     18.34 o 
   1   5  14       11.81        4.37     14.32 o 
   2   5  14      114.35      110.96     17.81 o 
   3   5  14      150.13      160.61     18.77 o 
   4   5  14      115.79      122.93     21.98 o 
   5   5  14       32.19       17.01     24.60 o 
   6   5  14      308.90      329.46     25.99 o 
   7   5  14       11.98      -14.57     20.76 o 
   8   5  14       65.17       85.46     23.12 o 
   9   5  14      457.96      463.78     32.69 o 
  10   5  14      152.79      164.50     27.28 o 
  11   5  14      196.84      180.71     29.03 o 
 -10   6  14      216.78      238.94     30.56 o 
  -9   6  14       49.12       78.71     26.06 o 
  -8   6  14       80.90       75.61     24.72 o 
  -7   6  14      456.66      484.64     28.23 o 
  -6   6  14      251.96      245.73     21.80 o 
  -5   6  14      100.33      102.05     19.91 o 
  -4   6  14      251.53      254.09     20.21 o 
  -3   6  14      466.83      432.62     24.77 o 
  -2   6  14       84.28      100.76     21.99 o 
  -1   6  14     1206.53     1239.60     44.64 o 
   0   6  14      856.18      903.17     46.05 o 
   1   6  14     1217.41     1247.50     50.38 o 
   2   6  14       94.77      134.99     29.29 o 
   3   6  14      467.15      483.78     29.02 o 
   4   6  14      246.89      213.90     24.25 o 
   5   6  14      102.59      102.52     25.27 o 
   6   6  14      257.58      244.22     29.69 o 
   7   6  14      459.28      456.76     30.53 o 
   8   6  14       73.77       49.63     22.59 o 
   9   6  14       53.86       69.67     27.09 o 
  10   6  14      215.10      186.17     28.55 o 
 -10   7  14       35.28       47.12     27.85 o 
  -9   7  14      103.91      113.31     27.42 o 
  -8   7  14        4.21        7.23     21.04 o 
  -7   7  14      407.21      426.99     27.44 o 
  -6   7  14       48.13       66.92     19.35 o 
  -5   7  14       25.41       18.61     17.44 o 
  -4   7  14      477.42      455.83     30.74 o 
  -3   7  14      947.83      926.52     40.06 o 
  -2   7  14      257.60      245.46     19.32 o 
  -1   7  14      129.24      147.75     18.60 o 
   0   7  14       49.18       54.92     20.58 o 
   1   7  14      133.59      122.81     22.12 o 
   2   7  14      256.49      245.51     25.80 o 
   3   7  14      980.88      963.10     49.88 o 
   4   7  14      490.95      403.10     40.95 o 
   5   7  14       25.21       25.69     24.72 o 
   6   7  14       47.06       11.23     25.96 o 
   7   7  14      391.45      359.90     50.41 o 
   8   7  14        4.95      -41.90     27.93 o 
   9   7  14      111.69       50.46     40.43 o 
  10   7  14       36.55       72.29     26.83 o 
  -9   8  14      159.39      193.53     29.84 o 
  -8   8  14       69.54       76.34     26.19 o 
  -7   8  14      151.12      171.54     22.56 o 
  -6   8  14       58.56       63.73     19.67 o 
  -5   8  14      122.71      120.61     19.38 o 
  -4   8  14      299.61      283.19     21.53 o 
  -3   8  14      593.57      592.12     30.62 o 
  -2   8  14       25.42       37.97     20.44 o 
  -1   8  14      293.61      302.07     27.05 o 
   0   8  14      511.31      532.55     34.50 o 
   1   8  14      278.00      271.80     24.67 o 
   2   8  14       27.71        0.22     22.73 o 
   3   8  14      596.35      602.62     46.90 o 
   4   8  14      299.04      261.01     35.72 o 
   5   8  14      111.66       78.71     25.29 o 
   6   8  14       61.83       83.17     38.69 o 
   7   8  14      153.34      202.78     45.35 o 
   8   8  14       72.04       93.98     67.96 o 
   9   8  14      154.96      201.68     52.05 o 
  -8   9  14      129.67      137.76     27.93 o 
  -7   9  14      399.02      431.48     33.01 o 
  -6   9  14       55.90      101.09     24.10 o 
  -5   9  14      316.71      294.91     23.47 o 
  -4   9  14       38.29       51.86     18.04 o 
  -3   9  14      140.98      156.14     23.16 o 
  -2   9  14      548.87      519.53     32.57 o 
  -1   9  14      317.34      368.79     32.73 o 
   0   9  14      608.08      598.96     34.75 o 
   1   9  14      313.13      370.69     31.39 o 
   2   9  14      544.08      519.22     36.29 o 
   3   9  14      148.55      162.10     34.30 o 
   4   9  14       38.60       61.03     32.25 o 
   5   9  14      313.90      296.25     38.45 o 
   6   9  14       56.31       65.13     40.92 o 
   7   9  14      400.77      358.20     50.91 o 
   8   9  14      127.90      117.36     45.66 o 
  -7  10  14       46.67       70.68     34.05 o 
  -6  10  14      120.91      139.42     25.99 o 
  -5  10  14      775.38      793.67     44.76 o 
  -4  10  14       16.70        5.37     27.58 o 
  -3  10  14      111.22      130.13     24.19 o 
  -2  10  14      154.33      153.21     24.30 o 
  -1  10  14      644.60      654.99     41.24 o 
   0  10  14       68.22       86.76     23.68 o 
   1  10  14      643.13      614.61     40.78 o 
   2  10  14      157.72      159.79     28.64 o 
   3  10  14      105.60      112.14     34.77 o 
   4  10  14       15.38       49.27     34.27 o 
   5  10  14      770.29      756.46     58.39 o 
   6  10  14      115.97       87.88     43.02 o 
   7  10  14       49.05       31.32     43.48 o 
  -6  11  14      370.17      399.54     38.53 o 
  -5  11  14        0.13        3.57     30.24 o 
  -4  11  14       69.18       86.58     30.62 o 
  -3  11  14        3.93       14.21     29.12 o 
  -2  11  14      146.75      157.15     24.21 o 
  -1  11  14      320.45      345.19     32.44 o 
   0  11  14      184.13      200.15     26.85 o 
   1  11  14      328.18      372.21     38.41 o 
   2  11  14      154.40      183.03     30.53 o 
   3  11  14        3.24       -3.72     34.92 o 
   4  11  14       68.02       53.90     36.76 o 
   5  11  14        0.34      -14.51     35.94 o 
   6  11  14      378.35      330.89    114.05 o 
  -5  12  14      244.05      311.73     42.38 o 
  -4  12  14      310.53      504.91     53.99 o 
  -3  12  14        1.90       27.81     36.22 o 
  -2  12  14       63.25       62.42     45.22 o 
  -1  12  14       42.44       26.44     34.83 o 
   0  12  14       70.49       52.39     32.22 o 
   1  12  14       42.73       -8.47     29.72 o 
   2  12  14       62.86       41.18     29.82 o 
   3  12  14        1.57       18.52     37.95 o 
   4  12  14      315.30      369.38     52.26 o 
   5  12  14      243.58      250.82     43.70 o 
  -2  13  14      579.82      655.97     83.55 o 
  -1  13  14       71.46       93.64     42.07 o 
   0  13  14        0.79      -30.21     44.54 o 
   1  13  14       75.19       82.32     40.79 o 
   2  13  14      595.31      583.67     47.15 o 
   1   0  15      285.80      281.99     21.50 o 
   2   0  15       29.74        9.23     13.79 o 
   3   0  15     1430.36     1335.23     52.38 o 
   4   0  15       63.40       53.28     19.19 o 
   5   0  15        8.28       35.51     17.94 o 
   6   0  15      120.19      105.71     20.43 o 
   7   0  15       69.75       46.68     19.32 o 
   8   0  15      937.29      913.14     44.49 o 
   9   0  15       53.75       60.36     21.23 o 
  10   0  15       85.01       80.28     22.81 o 
  11   0  15        0.34      -28.93     23.00 o 
 -11   1  15       59.02       35.05     27.98 o 
 -10   1  15      117.55      101.68     23.21 o 
  -9   1  15      130.75      147.09     22.45 o 
  -8   1  15       19.59        4.66     19.50 o 
  -7   1  15      931.70      888.47     43.06 o 
  -6   1  15      589.43      584.07     33.52 o 
  -5   1  15     1106.44     1164.51     86.54 o 
  -4   1  15      130.18      129.83     18.21 o 
  -3   1  15      881.19      771.59     41.94 o 
  -2   1  15      625.06      609.54     27.13 o 
  -1   1  15     1738.22     1630.14     56.06 o 
   0   1  15        2.06       64.06     12.62 o 
   1   1  15     1729.43     1647.90     56.68 o 
   2   1  15      626.94      638.92     52.33 o 
   3   1  15      907.69      871.39     38.39 o 
   4   1  15      132.33      168.06     42.95 o 
   5   1  15     1077.35     1071.88     85.78 o 
   6   1  15      596.63      576.00     32.41 o 
   7   1  15      940.83      966.26     45.80 o 
   8   1  15       20.68        3.02     20.14 o 
   9   1  15      135.19      186.45     23.17 o 
  10   1  15      120.83      138.26     23.56 o 
  11   1  15       61.85       72.92     38.63 o 
 -11   2  15        2.58        0.51     28.17 o 
 -10   2  15       70.01      121.12     28.46 o 
  -9   2  15      244.97      276.79     30.20 o 
  -8   2  15       89.00       88.05     20.49 o 
  -7   2  15      396.03      363.96     25.54 o 
  -6   2  15      307.73      307.52     23.30 o 
  -5   2  15     3926.08     3898.40    144.15 o 
  -4   2  15       29.05       58.20     17.51 o 
  -3   2  15      281.57      310.46     21.01 o 
  -2   2  15     1350.72     1293.99     52.78 o 
  -1   2  15     1131.58     1052.96     38.77 o 
   0   2  15      107.56       91.85     15.74 o 
   1   2  15     1108.09     1058.32     50.67 o 
   2   2  15     1331.42     1217.13     48.76 o 
   3   2  15      299.18      306.12     20.57 o 
   4   2  15       32.50       44.15     16.12 o 
   5   2  15     3914.66     3857.07    162.66 o 
   6   2  15      306.56      332.74     28.02 o 
   7   2  15      393.90      387.56     26.83 o 
   8   2  15       83.85       41.24     20.50 o 
   9   2  15      233.08      284.10     27.34 o 
  10   2  15       67.31       91.97     25.50 o 
  11   2  15        3.36       15.25     26.07 o 
 -11   3  15      140.99      172.48     31.90 o 
 -10   3  15       89.77      154.92     29.45 o 
  -9   3  15      258.70      255.10     30.25 o 
  -8   3  15      118.74      149.86     26.40 o 
  -7   3  15      381.53      397.68     25.66 o 
  -6   3  15      300.36      332.37     28.36 o 
  -5   3  15      272.06      260.47     20.79 o 
  -4   3  15      247.59      306.97     26.01 o 
  -3   3  15     2096.83     1992.22     69.64 o 
  -2   3  15      432.41      429.84     24.65 o 
  -1   3  15      994.27      904.84     37.43 o 
   0   3  15     3990.38     3894.15    119.47 o 
   1   3  15      995.48      977.86     44.11 o 
   2   3  15      433.46      413.42     25.02 o 
   3   3  15     2105.86     2002.96     70.71 o 
   4   3  15      237.62      267.17     25.30 o 
   5   3  15      273.59      275.56     20.61 o 
   6   3  15      314.14      290.35     25.34 o 
   7   3  15      375.18      404.25     28.65 o 
   8   3  15      121.32      129.95     23.52 o 
   9   3  15      263.50      257.95     27.39 o 
  10   3  15       84.00      106.69     25.88 o 
  11   3  15      139.63      185.73     36.91 o 
 -11   4  15       68.22       74.86     30.27 o 
 -10   4  15        8.64       26.03     27.93 o 
  -9   4  15       93.89       95.69     27.36 o 
  -8   4  15       24.43       29.07     24.60 o 
  -7   4  15      135.01       78.48     23.99 o 
  -6   4  15       72.67       73.24     20.64 o 
  -5   4  15        3.50        2.20     14.49 o 
  -4   4  15      240.32      231.43     17.39 o 
  -3   4  15        5.60       19.16     26.20 o 
  -2   4  15      158.11      150.03     16.11 o 
  -1   4  15      188.21      202.46     15.85 o 
   0   4  15      348.26      371.62     19.81 o 
   1   4  15      182.08      177.79     18.87 o 
   2   4  15      168.01      171.07     19.47 o 
   3   4  15        6.61       14.79     26.09 o 
   4   4  15      227.41      218.61     19.04 o 
   5   4  15        2.50        5.98     23.64 o 
   6   4  15       67.23       87.50     21.18 o 
   7   4  15      136.99      128.13     22.86 o 
   8   4  15       26.95       74.88     24.36 o 
   9   4  15       98.29      113.59     24.76 o 
  10   4  15        6.76       12.98     32.51 o 
  11   4  15       63.85       78.84     27.76 o 
 -10   5  15      304.52      370.43     43.70 o 
  -9   5  15      130.00      167.37     29.60 o 
  -8   5  15      140.02      130.29     25.10 o 
  -7   5  15       70.34       70.84     22.57 o 
  -6   5  15      574.42      565.08     30.69 o 
  -5   5  15       76.27       73.10     18.10 o 
  -4   5  15      210.03      231.67     17.47 o 
  -3   5  15      958.62      872.98     34.24 o 
  -2   5  15      767.02      821.35     35.52 o 
  -1   5  15      419.67      416.09     20.60 o 
   0   5  15        1.81       22.03     16.84 o 
   1   5  15      419.06      471.14     25.86 o 
   2   5  15      759.27      851.60     41.59 o 
   3   5  15      950.12      862.46     39.09 o 
   4   5  15      195.63      169.80     21.28 o 
   5   5  15       77.15       59.80     24.47 o 
   6   5  15      585.38      583.70     35.29 o 
   7   5  15       70.36       70.03     22.38 o 
   8   5  15      144.13      139.33     24.85 o 
   9   5  15      126.95      167.11     26.26 o 
  10   5  15      299.72      320.27     35.23 o 
 -10   6  15      258.31      292.30     32.56 o 
  -9   6  15        2.40       -0.21     25.51 o 
  -8   6  15       75.89      120.03     26.01 o 
  -7   6  15      657.62      668.85     34.95 o 
  -6   6  15      335.20      351.43     24.32 o 
  -5   6  15      456.45      451.17     26.34 o 
  -4   6  15      724.21      680.00     34.04 o 
  -3   6  15      608.69      658.15     31.96 o 
  -2   6  15       19.86       28.70     16.20 o 
  -1   6  15      558.34      608.03     32.04 o 
   0   6  15        4.83       20.44     19.75 o 
   1   6  15      568.24      612.64     42.55 o 
   2   6  15       20.61       26.64     18.09 o 
   3   6  15      605.72      643.14     35.36 o 
   4   6  15      722.81      673.05     40.66 o 
   5   6  15      456.52      454.03     43.75 o 
   6   6  15      345.87      357.10     33.22 o 
   7   6  15      663.52      621.98     37.25 o 
   8   6  15       79.22       62.44     24.75 o 
   9   6  15        3.64        3.86     24.06 o 
  10   6  15      265.60      252.05     30.16 o 
  -9   7  15       39.86       47.11     27.27 o 
  -8   7  15       48.07       20.83     22.03 o 
  -7   7  15       22.57        8.01     20.61 o 
  -6   7  15       63.63       64.04     20.01 o 
  -5   7  15       32.91       21.80     18.31 o 
  -4   7  15      248.87      237.79     21.09 o 
  -3   7  15      238.36      241.01     20.21 o 
  -2   7  15      175.07      212.62     23.55 o 
  -1   7  15      263.56      234.75     31.57 o 
   0   7  15       80.04      108.69     22.38 o 
   1   7  15      270.99      268.58     29.64 o 
   2   7  15      193.25      242.97     26.53 o 
   3   7  15      241.29      239.75     21.92 o 
   4   7  15      239.73      195.79     27.77 o 
   5   7  15       32.73       40.44     26.12 o 
   6   7  15       62.94       37.84     36.34 o 
   7   7  15       23.55        6.17     28.16 o 
   8   7  15       47.65       33.29     31.66 o 
   9   7  15       39.39        2.92     31.38 o 
  -9   8  15       55.94       89.42     29.00 o 
  -8   8  15      247.99      260.61     31.06 o 
  -7   8  15       29.98       62.90     21.50 o 
  -6   8  15       33.92       15.21     19.92 o 
  -5   8  15      161.61      153.22     20.90 o 
  -4   8  15      429.81      413.92     25.70 o 
  -3   8  15       72.07       65.67     22.01 o 
  -2   8  15      485.77      495.42     37.09 o 
  -1   8  15      238.30      241.12     28.84 o 
   0   8  15      510.07      517.90     34.55 o 
   1   8  15      246.18      274.67     28.19 o 
   2   8  15      478.99      476.48     33.82 o 
   3   8  15       72.95       62.22     24.81 o 
   4   8  15      422.51      440.05     42.04 o 
   5   8  15      158.03      141.61     39.62 o 
   6   8  15       34.11        7.04     39.12 o 
   7   8  15       33.10       56.62     49.20 o 
   8   8  15      258.18      262.05     47.83 o 
   9   8  15       54.86       97.29     90.91 o 
  -8   9  15       56.41       44.37     27.82 o 
  -7   9  15       47.71       40.50     25.61 o 
  -6   9  15      305.99      299.91     29.05 o 
  -5   9  15       53.16       71.90     20.24 o 
  -4   9  15      216.57      251.80     32.17 o 
  -3   9  15      118.64      101.33     23.33 o 
  -2   9  15      515.52      512.19     33.52 o 
  -1   9  15       13.64      -10.67     24.57 o 
   0   9  15      613.32      702.27     39.26 o 
   1   9  15       14.35       23.78     25.05 o 
   2   9  15      517.03      540.73     37.28 o 
   3   9  15      118.51       82.93     26.93 o 
   4   9  15      215.61      203.86     36.35 o 
   5   9  15       50.95       51.73     53.73 o 
   6   9  15      307.97      326.47     50.15 o 
   7   9  15       46.48       48.18     42.69 o 
   8   9  15       62.23       -1.29     94.57 o 
  -7  10  15       61.46       68.02     27.30 o 
  -6  10  15      356.36      372.37     31.79 o 
  -5  10  15      202.48      263.76     50.56 o 
  -4  10  15      236.55      246.08     35.25 o 
  -3  10  15      116.51      115.11     24.85 o 
  -2  10  15       25.63       28.04     26.76 o 
  -1  10  15       98.07      177.30     29.77 o 
   0  10  15      127.04      144.14     30.71 o 
   1  10  15       98.28       99.77     27.89 o 
   2  10  15       27.15       35.93     27.30 o 
   3  10  15      118.81      119.53     28.83 o 
   4  10  15      226.46      230.49     39.82 o 
   5  10  15      199.23      237.24     56.89 o 
   6  10  15      365.05      432.34     58.30 o 
   7  10  15       61.28       38.56     54.43 o 
  -5  11  15      464.49      520.60     68.46 o 
  -4  11  15       54.76       61.88     31.64 o 
  -3  11  15      150.35      156.06     49.63 o 
  -2  11  15       20.11       34.98     26.69 o 
  -1  11  15      241.72      259.34     31.22 o 
   0  11  15       54.81       10.16     31.49 o 
   1  11  15      238.15      247.53     32.99 o 
   2  11  15       21.07       37.96     29.00 o 
   3  11  15      155.62      173.29     31.52 o 
   4  11  15       58.86       31.92     37.35 o 
   5  11  15      458.34      452.14     82.56 o 
  -3  12  15      179.91      233.35     45.72 o 
  -2  12  15      135.28      129.72     37.13 o 
  -1  12  15       22.43       36.62     38.42 o 
   0  12  15      728.37      684.74     53.00 o 
   1  12  15       22.77      -14.05     33.48 o 
   2  12  15      145.13      129.68     32.44 o 
   3  12  15      177.10      221.80     34.69 o 
   0   0  16       47.06       74.73     22.16 o 
   1   0  16        3.19      -19.43     12.95 o 
   2   0  16      210.38      237.98     16.94 o 
   3   0  16     1015.89      952.27     48.39 o 
   4   0  16       24.55      -18.60     19.18 o 
   5   0  16      352.74      321.75     23.93 o 
   6   0  16       82.53      119.10     32.19 o 
   7   0  16       10.29       24.60     24.66 o 
   8   0  16      276.20      266.18     24.96 o 
   9   0  16      664.05      667.61     37.82 o 
  10   0  16       75.87       76.02     23.54 o 
  11   0  16      264.49      339.49     36.60 o 
 -11   1  16      119.73      214.38     32.95 o 
 -10   1  16       42.71       38.10     27.66 o 
  -9   1  16      282.25      297.71     26.41 o 
  -8   1  16       50.42       50.50     20.85 o 
  -7   1  16      446.57      444.82     28.80 o 
  -6   1  16       23.81       32.27     21.42 o 
  -5   1  16      166.35      164.57     20.41 o 
  -4   1  16      952.09      861.89     45.77 o 
  -3   1  16      247.95      237.52     22.92 o 
  -2   1  16      776.27      695.57     34.38 o 
  -1   1  16      336.09      329.20     22.53 o 
   0   1  16        9.18        8.11     12.65 o 
   1   1  16      333.65      327.86     21.31 o 
   2   1  16      767.16      711.09     33.75 o 
   3   1  16      256.58      240.57     19.41 o 
   4   1  16      957.01      885.36     73.60 o 
   5   1  16      166.18      176.19     29.36 o 
   6   1  16       27.00       22.69     21.39 o 
   7   1  16      454.74      467.16     29.39 o 
   8   1  16       49.53       52.54     21.48 o 
   9   1  16      287.73      320.55     27.50 o 
  10   1  16       46.20       65.71     26.61 o 
  11   1  16      122.47      163.94     28.77 o 
 -11   2  16       71.57       60.70     30.83 o 
 -10   2  16      151.56      159.33     30.35 o 
  -9   2  16       35.41       18.91     25.93 o 
  -8   2  16       40.48       57.03     20.84 o 
  -7   2  16      188.67      216.77     23.03 o 
  -6   2  16       42.88       34.97     32.06 o 
  -5   2  16      100.14      128.39     20.59 o 
  -4   2  16      644.57      656.97     34.63 o 
  -3   2  16     1057.46      996.74     44.02 o 
  -2   2  16       99.98      144.16     17.58 o 
  -1   2  16        0.00        2.36     13.39 o 
   0   2  16     1440.07     1397.52     49.45 o 
   1   2  16        0.07      -19.84     14.92 o 
   2   2  16       94.13      141.39     20.18 o 
   3   2  16     1042.49      995.11     42.69 o 
   4   2  16      651.16      575.26     41.89 o 
   5   2  16       99.93      107.84     22.39 o 
   6   2  16       40.20       59.16     22.18 o 
   7   2  16      191.53      181.65     22.63 o 
   8   2  16       44.45       21.48     20.93 o 
   9   2  16       32.97       29.94     25.97 o 
  10   2  16      155.95      179.01     27.58 o 
  11   2  16       73.32      139.59     28.71 o 
 -10   3  16      202.47      251.26     32.50 o 
  -9   3  16      130.41      139.50     28.68 o 
  -8   3  16      117.39      134.48     26.66 o 
  -7   3  16      166.75      168.88     25.84 o 
  -6   3  16       96.60      131.97     30.56 o 
  -5   3  16      568.27      552.87     32.20 o 
  -4   3  16     1421.60     1368.53     51.63 o 
  -3   3  16      685.42      658.16     35.40 o 
  -2   3  16     1328.00     1215.96     50.89 o 
  -1   3  16      323.48      331.58     19.98 o 
   0   3  16      229.32      220.16     15.17 o 
   1   3  16      317.46      311.59     22.31 o 
   2   3  16     1299.71     1167.65     51.71 o 
   3   3  16      675.49      628.11     30.82 o 
   4   3  16     1432.72     1364.72     51.91 o 
   5   3  16      554.33      598.18     35.00 o 
   6   3  16      102.31       94.11     21.46 o 
   7   3  16      168.53      174.60     23.83 o 
   8   3  16      117.26      130.27     24.22 o 
   9   3  16      121.45      152.58     25.88 o 
  10   3  16      199.31      213.19     28.55 o 
 -10   4  16       31.09       -7.16     28.37 o 
  -9   4  16      124.47      110.10     33.37 o 
  -8   4  16      158.23      150.64     27.74 o 
  -7   4  16       68.49       77.18     24.73 o 
  -6   4  16      108.66      117.33     24.33 o 
  -5   4  16      852.11      865.17     37.77 o 
  -4   4  16      158.79      111.54     13.02 o 
  -3   4  16      507.13      525.60     24.61 o 
  -2   4  16       32.21       24.37     15.96 o 
  -1   4  16      627.44      585.98     29.33 o 
   0   4  16       11.66       -7.15     17.95 o 
   1   4  16      634.68      642.01     35.47 o 
   2   4  16       32.64       33.89     17.68 o 
   3   4  16      506.80      518.04     30.60 o 
   4   4  16      153.64      137.39     20.94 o 
   5   4  16      870.59      879.88     38.37 o 
   6   4  16      109.38      117.48     23.15 o 
   7   4  16       70.94      116.67     23.06 o 
   8   4  16      157.90      196.61     26.18 o 
   9   4  16      124.54      131.19     25.98 o 
  10   4  16       32.27       16.90     29.79 o 
 -10   5  16      329.02      341.85     36.36 o 
  -9   5  16      169.28      116.79     29.20 o 
  -8   5  16      177.67      169.74     28.65 o 
  -7   5  16      541.32      566.95     34.73 o 
  -6   5  16        7.20        2.61     18.40 o 
  -5   5  16      893.21      894.04     40.37 o 
  -4   5  16      151.54      141.99     18.92 o 
  -3   5  16       62.32       78.12     15.08 o 
  -2   5  16      875.38      834.32     41.02 o 
  -1   5  16     1343.45     1399.62     61.25 o 
   0   5  16      556.43      598.79     37.84 o 
   1   5  16     1331.14     1349.16     69.95 o 
   2   5  16      900.69      852.02     41.61 o 
   3   5  16       61.57       88.39     18.53 o 
   4   5  16      149.03      148.57     21.47 o 
   5   5  16      885.64      895.15     44.91 o 
   6   5  16        7.55       -4.39     20.73 o 
   7   5  16      543.31      543.12     34.00 o 
   8   5  16      170.46      168.93     26.53 o 
   9   5  16      165.48      191.07     31.34 o 
  10   5  16      330.76      378.81     33.61 o 
  -9   6  16      206.78      269.27     30.68 o 
  -8   6  16      134.40      152.37     23.61 o 
  -7   6  16      141.71      166.36     22.83 o 
  -6   6  16      156.74      138.22     21.11 o 
  -5   6  16      233.67      191.98     21.19 o 
  -4   6  16      419.61      423.94     25.20 o 
  -3   6  16      476.04      455.06     25.27 o 
  -2   6  16      916.71      931.02     45.39 o 
  -1   6  16      843.91      879.51     43.59 o 
   0   6  16      232.86      271.74     21.75 o 
   1   6  16      812.52      850.46     51.54 o 
   2   6  16      926.13      946.57     55.62 o 
   3   6  16      483.23      519.50     30.84 o 
   4   6  16      438.41      449.48     29.35 o 
   5   6  16      236.63      230.06     34.89 o 
   6   6  16      160.51      173.57     29.59 o 
   7   6  16      136.48      140.64     30.41 o 
   8   6  16      140.82      103.29     25.33 o 
   9   6  16      208.14      228.00     28.58 o 
  -9   7  16       31.34       34.52     27.61 o 
  -8   7  16      108.47      109.91     23.88 o 
  -7   7  16      105.94      110.05     22.51 o 
  -6   7  16        8.25       34.35     20.05 o 
  -5   7  16       52.18       52.02     19.18 o 
  -4   7  16      234.64      232.76     21.78 o 
  -3   7  16       13.94       -3.86     16.81 o 
  -2   7  16      204.58      198.96     39.20 o 
  -1   7  16      240.87      251.19     28.54 o 
   0   7  16      395.81      432.57     26.44 o 
   1   7  16      232.49      219.84     34.23 o 
   2   7  16      204.92      195.11     26.24 o 
   3   7  16       11.78       10.99     23.49 o 
   4   7  16      233.41      149.73     25.96 o 
   5   7  16       50.48       -3.34     26.25 o 
   6   7  16        7.56       -1.94     27.47 o 
   7   7  16      110.00       89.65     46.69 o 
   8   7  16      109.17       60.53     40.02 o 
   9   7  16       31.13       24.04     49.24 o 
  -8   8  16      315.46      315.73     32.23 o 
  -7   8  16       47.89       64.35     22.19 o 
  -6   8  16        4.98       15.30     20.46 o 
  -5   8  16      409.91      424.50     27.30 o 
  -4   8  16       70.64       34.78     18.88 o 
  -3   8  16      171.84      168.31     24.67 o 
  -2   8  16      100.79      102.26     26.51 o 
  -1   8  16      905.24      960.61     56.39 o 
   0   8  16      150.06      155.70     28.64 o 
   1   8  16      918.56      953.56     51.34 o 
   2   8  16       98.20       62.10     25.28 o 
   3   8  16      168.24      153.19     26.82 o 
   4   8  16       75.20       75.53     31.21 o 
   5   8  16      401.37      401.41     50.12 o 
   6   8  16        6.25       12.92     41.99 o 
   7   8  16       50.67       22.23     41.98 o 
   8   8  16      317.29      317.65     77.90 o 
  -7   9  16        8.14       16.49     26.34 o 
  -6   9  16       80.35       64.44     25.79 o 
  -5   9  16       40.37       68.49     21.35 o 
  -4   9  16       11.26       -5.15     23.48 o 
  -3   9  16      217.24      246.10     26.85 o 
  -2   9  16      115.53       93.40     27.94 o 
  -1   9  16      157.76      144.71     28.69 o 
   0   9  16      157.89      172.96     34.22 o 
   1   9  16      164.20      161.84     27.83 o 
   2   9  16      110.58       96.66     27.19 o 
   3   9  16      217.76      267.56     37.64 o 
   4   9  16       11.03        8.55     26.91 o 
   5   9  16       41.60       60.13     46.82 o 
   6   9  16       83.37      146.35     45.52 o 
   7   9  16        5.68       75.52     44.42 o 
  -6  10  16       99.68       87.73     33.76 o 
  -5  10  16      165.27      233.06     35.59 o 
  -4  10  16       37.67       48.43     25.06 o 
  -3  10  16      631.77      668.92     40.87 o 
  -2  10  16        6.70       18.05     27.73 o 
  -1  10  16       58.98       85.71     45.84 o 
   0  10  16        3.17       16.52     29.67 o 
   1  10  16       62.28       64.57     28.58 o 
   2  10  16        6.70       49.25     28.47 o 
   3  10  16      638.22      672.50     44.63 o 
   4  10  16       38.25       58.00     29.13 o 
   5  10  16      158.58      134.66     45.54 o 
   6  10  16       98.69       91.47     46.20 o 
  -4  11  16      189.49      201.23     52.82 o 
  -3  11  16       52.49       31.69     41.34 o 
  -2  11  16       59.63       84.85     28.48 o 
  -1  11  16      237.39      215.79     38.36 o 
   0  11  16      105.39       89.65     33.06 o 
   1  11  16      241.29      248.32     36.52 o 
   2  11  16       52.98       64.19     30.46 o 
   3  11  16       48.33       74.99     30.58 o 
   4  11  16      201.54      210.82     34.11 o 
  -2  12  16      254.07      266.79     41.38 o 
  -1  12  16       35.26       21.16     44.93 o 
   0  12  16        4.30      -26.19     33.06 o 
   1  12  16       35.98      -13.81     34.70 o 
   2  12  16      255.19      279.88     36.54 o 
   1   0  17     1064.64     1011.73     39.11 o 
   2   0  17      811.33      803.16     38.67 o 
   3   0  17      102.71      105.36     20.71 o 
   4   0  17      672.83      615.42     38.01 o 
   5   0  17      284.85      285.63     27.54 o 
   6   0  17        7.26      -11.96     26.90 o 
   7   0  17        2.37        1.60     20.33 o 
   8   0  17       10.53       26.52     21.46 o 
   9   0  17       86.24       84.36     23.71 o 
  10   0  17       24.66       32.82     23.84 o 
 -10   1  17       72.25       56.43     29.24 o 
  -9   1  17       32.81       17.58     22.60 o 
  -8   1  17       53.88       73.26     21.97 o 
  -7   1  17      177.87      152.61     22.26 o 
  -6   1  17      521.55      531.17     30.75 o 
  -5   1  17      588.19      618.64     33.64 o 
  -4   1  17      563.48      565.91     36.44 o 
  -3   1  17      792.75      757.48     37.39 o 
  -2   1  17      221.12      219.65     19.95 o 
  -1   1  17      513.06      483.24     24.00 o 
   0   1  17      154.20      170.13     20.30 o 
   1   1  17      498.24      462.81     26.11 o 
   2   1  17      231.47      211.23     17.76 o 
   3   1  17      791.92      762.00     42.88 o 
   4   1  17      566.31      562.91     37.65 o 
   5   1  17      595.63      596.65     39.14 o 
   6   1  17      530.99      526.34     35.79 o 
   7   1  17      182.40      164.03     23.10 o 
   8   1  17       50.72       61.04     22.16 o 
   9   1  17       33.68       21.29     22.75 o 
  10   1  17       75.33       25.91     27.01 o 
 -10   2  17       18.86       33.35     28.91 o 
  -9   2  17       63.37       89.06     28.03 o 
  -8   2  17      274.09      279.49     25.72 o 
  -7   2  17       80.24       74.37     22.90 o 
  -6   2  17      504.08      507.61     30.54 o 
  -5   2  17      186.50      154.65     24.84 o 
  -4   2  17      622.16      601.18     33.31 o 
  -3   2  17       36.95       56.92     18.54 o 
  -2   2  17      195.81      217.52     28.26 o 
  -1   2  17      117.81      153.43     17.88 o 
   0   2  17      110.75      142.00     15.21 o 
   1   2  17      121.00      153.13     18.28 o 
   2   2  17      203.08      204.94     22.02 o 
   3   2  17       38.91       58.80     18.71 o 
   4   2  17      616.20      613.85     39.04 o 
   5   2  17      201.01      186.02     24.85 o 
   6   2  17      503.21      521.81     34.92 o 
   7   2  17       79.29       85.32     24.24 o 
   8   2  17      282.22      274.31     24.68 o 
   9   2  17       63.49       92.87     31.44 o 
  10   2  17       18.79       18.29     25.73 o 
 -10   3  17      142.64      170.96     31.45 o 
  -9   3  17      249.10      274.78     38.87 o 
  -8   3  17      259.13      278.71     30.86 o 
  -7   3  17      241.55      242.69     28.94 o 
  -6   3  17      410.69      417.55     27.66 o 
  -5   3  17      179.66      169.85     21.41 o 
  -4   3  17      975.90      989.72     41.53 o 
  -3   3  17       44.10       60.22     17.50 o 
  -2   3  17      194.78      267.01     21.13 o 
  -1   3  17      109.02       90.83     16.84 o 
   0   3  17       62.43       26.80     18.60 o 
   1   3  17      119.07      103.57     16.64 o 
   2   3  17      213.89      309.40     23.79 o 
   3   3  17       46.89       56.49     19.23 o 
   4   3  17      964.12      979.19     40.66 o 
   5   3  17      165.55      181.05     22.72 o 
   6   3  17      409.54      370.09     28.34 o 
   7   3  17      233.06      233.36     25.94 o 
   8   3  17      256.88      265.73     28.13 o 
   9   3  17      247.97      313.13     30.12 o 
  10   3  17      146.90      174.13     31.04 o 
 -10   4  17      202.86      256.26     44.31 o 
  -9   4  17       31.78       43.96     28.53 o 
  -8   4  17      186.80      179.04     29.41 o 
  -7   4  17       71.82       50.57     25.50 o 
  -6   4  17       14.87      -15.52     20.36 o 
  -5   4  17       15.47       15.12     16.62 o 
  -4   4  17      310.96      315.81     24.79 o 
  -3   4  17      127.46      108.41     18.66 o 
  -2   4  17       18.45       35.21     16.34 o 
  -1   4  17       45.19       26.63     20.68 o 
   0   4  17        7.85       17.10     18.69 o 
   1   4  17       46.66       48.56     21.05 o 
   2   4  17       19.15       -1.65     18.86 o 
   3   4  17      119.60       91.09     20.08 o 
   4   4  17      312.18      300.39     24.93 o 
   5   4  17       15.29       18.70     17.62 o 
   6   4  17       15.42      -19.91     23.36 o 
   7   4  17       76.56       53.10     23.11 o 
   8   4  17      184.86      208.31     27.25 o 
   9   4  17       32.31       52.65     33.81 o 
  10   4  17      204.77      241.49     32.10 o 
  -9   5  17       11.04       37.58     29.88 o 
  -8   5  17        0.89       -9.71     26.68 o 
  -7   5  17      641.17      654.51     36.92 o 
  -6   5  17      484.03      469.05     28.54 o 
  -5   5  17       59.92       60.73     19.62 o 
  -4   5  17      618.17      605.74     31.42 o 
  -3   5  17      111.02      119.87     17.39 o 
  -2   5  17      119.28      119.59     25.28 o 
  -1   5  17      633.30      622.77     35.80 o 
   0   5  17      201.61      276.02     34.50 o 
   1   5  17      652.15      639.33     42.98 o 
   2   5  17      126.02      137.30     26.13 o 
   3   5  17      119.78       98.74     20.63 o 
   4   5  17      632.16      631.24     37.11 o 
   5   5  17       57.59       60.78     21.41 o 
   6   5  17      476.50      426.25     30.50 o 
   7   5  17      652.16      653.02     39.64 o 
   8   5  17        0.78      -12.24     23.99 o 
   9   5  17       10.89       26.74     29.82 o 
  -9   6  17       28.87       28.72     25.22 o 
  -8   6  17       38.29        1.15     23.87 o 
  -7   6  17      272.12      286.79     25.47 o 
  -6   6  17      326.65      342.92     25.76 o 
  -5   6  17      268.15      256.38     22.91 o 
  -4   6  17       73.46       58.90     18.67 o 
  -3   6  17      515.62      530.97     32.20 o 
  -2   6  17      224.58      201.49     28.01 o 
  -1   6  17      300.84      335.09     31.09 o 
   0   6  17      471.11      521.45     31.84 o 
   1   6  17      301.48      336.09     55.29 o 
   2   6  17      231.51      247.19     29.97 o 
   3   6  17      519.57      561.10     49.38 o 
   4   6  17       81.99       82.19     21.75 o 
   5   6  17      265.52      248.28     25.68 o 
   6   6  17      321.99      306.89     33.96 o 
   7   6  17      276.70      297.14     35.19 o 
   8   6  17       38.07       58.91     31.51 o 
   9   6  17       30.82       36.57     26.42 o 
  -8   7  17      126.24       63.90     24.11 o 
  -7   7  17       33.73       57.67     24.24 o 
  -6   7  17       13.35       -7.06     20.41 o 
  -5   7  17       20.66       19.29     19.47 o 
  -4   7  17       35.39       29.54     18.33 o 
  -3   7  17       22.11       20.13     22.34 o 
  -2   7  17       82.71      124.04     26.78 o 
  -1   7  17        9.99        7.41     39.69 o 
   0   7  17      462.82      474.44     42.69 o 
   1   7  17       11.11       29.17     26.48 o 
   2   7  17       82.17      131.13     25.64 o 
   3   7  17       23.41       17.29     23.92 o 
   4   7  17       35.84       27.13     28.69 o 
   5   7  17       22.36      -10.57     25.35 o 
   6   7  17       13.05      -21.88     33.44 o 
   7   7  17       34.19       16.90     30.58 o 
   8   7  17      126.38       96.67     38.44 o 
  -7   8  17       43.48       49.63     22.80 o 
  -6   8  17      629.96      651.59     35.40 o 
  -5   8  17       78.08       78.22     21.18 o 
  -4   8  17        7.39       40.53     23.95 o 
  -3   8  17      449.50      509.45     50.85 o 
  -2   8  17       45.21       69.40     26.59 o 
  -1   8  17      577.42      607.43     42.66 o 
   0   8  17      128.29      181.93     36.40 o 
   1   8  17      594.44      638.17     40.50 o 
   2   8  17       49.04       50.65     25.60 o 
   3   8  17      427.62      498.49     38.03 o 
   4   8  17       10.11       -3.37     27.86 o 
   5   8  17       76.18       95.06     30.64 o 
   6   8  17      627.29      673.39     65.15 o 
   7   8  17       40.71       45.89     43.63 o 
  -6   9  17       47.21       42.57     26.41 o 
  -5   9  17      114.59      155.71     27.45 o 
  -4   9  17      219.58      229.52     28.29 o 
  -3   9  17      396.34      387.27     49.56 o 
  -2   9  17       21.88       30.23     27.68 o 
  -1   9  17       91.77       92.82     32.99 o 
   0   9  17       90.86      112.49     39.09 o 
   1   9  17       93.18      124.51     28.24 o 
   2   9  17       20.90        7.83     26.98 o 
   3   9  17      399.15      407.80     35.79 o 
   4   9  17      214.98      193.35     33.48 o 
   5   9  17      114.24      139.49     33.67 o 
   6   9  17       44.82       63.89     49.37 o 
  -5  10  17       41.21       25.91     36.09 o 
  -4  10  17      213.46      214.77     29.16 o 
  -3  10  17       65.09      107.09     30.70 o 
  -2  10  17      142.27      148.17     31.55 o 
  -1  10  17       94.21       78.13     35.11 o 
   0  10  17      427.54      428.72     46.51 o 
   1  10  17       93.54       81.25     32.80 o 
   2  10  17      140.21      163.59     31.20 o 
   3  10  17       65.84       50.80     29.98 o 
   4  10  17      216.47      232.20     41.14 o 
   5  10  17       40.01       62.49     33.46 o 
  -3  11  17      264.61      281.23     71.00 o 
  -2  11  17      296.82      326.85     37.06 o 
  -1  11  17      202.88      187.53     35.56 o 
   0  11  17      292.61      308.23     39.16 o 
   1  11  17      200.80      227.10     37.46 o 
   2  11  17      299.95      337.31     37.16 o 
   3  11  17      256.51      281.46     35.73 o 
   0   0  18     1162.28     1193.65     71.28 o 
   1   0  18       13.26       22.99     17.15 o 
   2   0  18       90.84      155.23     30.51 o 
   3   0  18      130.93       97.64     18.91 o 
   4   0  18      596.55      622.03     48.69 o 
   5   0  18       82.27       76.38     22.45 o 
   6   0  18        6.06        2.75     22.37 o 
   7   0  18       28.92       19.01     21.30 o 
   8   0  18       13.97       -8.63     23.78 o 
   9   0  18      150.25      137.24     25.72 o 
  10   0  18      353.52      386.20     31.80 o 
 -10   1  18      135.17      168.65     67.58 o 
  -9   1  18      234.66      273.83     27.99 o 
  -8   1  18       66.09       41.24     22.40 o 
  -7   1  18      132.23      114.28     22.61 o 
  -6   1  18      218.99      213.09     33.18 o 
  -5   1  18      347.99      346.79     34.53 o 
  -4   1  18      464.24      455.47     31.11 o 
  -3   1  18      307.55      319.41     24.90 o 
  -2   1  18      101.70      138.55     28.28 o 
  -1   1  18      655.67      731.46     54.77 o 
   0   1  18      249.28      230.21     20.48 o 
   1   1  18      652.02      655.36     34.54 o 
   2   1  18      103.35      138.28     29.18 o 
   3   1  18      309.17      330.58     27.17 o 
   4   1  18      470.32      479.58     34.49 o 
   5   1  18      352.61      351.30     29.25 o 
   6   1  18      218.33      232.55     26.82 o 
   7   1  18      131.05      128.20     25.95 o 
   8   1  18       64.88       59.10     25.16 o 
   9   1  18      227.75      253.49     27.86 o 
  10   1  18      135.86      148.50     30.24 o 
  -9   2  18      113.79      170.38     55.80 o 
  -8   2  18      115.39       65.15     28.19 o 
  -7   2  18      231.31      187.57     24.16 o 
  -6   2  18       50.27       24.43     20.26 o 
  -5   2  18       25.28      -20.79     21.24 o 
  -4   2  18       44.16       75.34     18.95 o 
  -3   2  18      531.59      500.05     30.05 o 
  -2   2  18      356.43      415.36     25.46 o 
  -1   2  18     1548.88     1492.62     60.50 o 
   0   2  18       18.88       22.94     20.97 o 
   1   2  18     1568.67     1485.31     60.45 o 
   2   2  18      350.73      385.70     24.72 o 
   3   2  18      539.03      499.95     51.84 o 
   4   2  18       47.17       97.27     22.34 o 
   5   2  18       28.81        8.86     22.62 o 
   6   2  18       49.66       68.88     39.15 o 
   7   2  18      218.04      202.44     27.62 o 
   8   2  18      116.97      148.06     44.19 o 
   9   2  18      117.66      145.89     27.20 o 
  -9   3  18      177.14      221.10     50.71 o 
  -8   3  18      141.00      109.84     29.15 o 
  -7   3  18      146.86      113.70     27.83 o 
  -6   3  18      246.55      276.73     25.17 o 
  -5   3  18        7.28       -6.20     17.91 o 
  -4   3  18      319.17      310.27     23.93 o 
  -3   3  18      188.64      180.54     20.11 o 
  -2   3  18       61.31       34.64     17.14 o 
  -1   3  18      771.68      735.03     43.91 o 
   0   3  18       36.23       50.27     19.66 o 
   1   3  18      789.64      765.24     40.38 o 
   2   3  18       70.35       68.21     19.65 o 
   3   3  18      177.08      182.54     22.14 o 
   4   3  18      304.15      296.92     25.10 o 
   5   3  18       10.16       -8.73     23.24 o 
   6   3  18      249.70      280.11     26.59 o 
   7   3  18      152.02      144.25     25.07 o 
   8   3  18      146.24      177.63     27.50 o 
   9   3  18      177.60      198.65     28.98 o 
  -9   4  18        7.04        5.31     29.02 o 
  -8   4  18       82.58       69.53     32.05 o 
  -7   4  18       17.91       -8.75     27.83 o 
  -6   4  18      201.89      202.23     24.41 o 
  -5   4  18      106.70      109.12     23.42 o 
  -4   4  18        2.39       12.77     19.42 o 
  -3   4  18       12.50       22.68     17.61 o 
  -2   4  18      395.32      407.21     25.27 o 
  -1   4  18      100.00       90.08     22.76 o 
   0   4  18      401.39      363.21     29.78 o 
   1   4  18       99.84      103.10     29.11 o 
   2   4  18      405.38      435.35     34.46 o 
   3   4  18       10.59       -1.15     19.63 o 
   4   4  18        3.07      -11.66     21.49 o 
   5   4  18      105.47       95.93     33.60 o 
   6   4  18      204.76      213.40     25.24 o 
   7   4  18       17.76       29.76     23.55 o 
   8   4  18       85.24      116.15     37.48 o 
   9   4  18        7.14       16.38     31.14 o 
  -9   5  18       70.44       60.18     30.49 o 
  -8   5  18      113.77       77.85     25.38 o 
  -7   5  18        8.08       -5.25     23.13 o 
  -6   5  18      133.50      101.29     23.62 o 
  -5   5  18      314.90      329.44     26.92 o 
  -4   5  18       94.64       94.26     20.83 o 
  -3   5  18      348.57      375.78     29.29 o 
  -2   5  18      108.76       97.73     23.13 o 
  -1   5  18      228.55      237.55     27.16 o 
   0   5  18       14.58        8.84     22.09 o 
   1   5  18      219.71      247.87     24.97 o 
   2   5  18       99.47      133.34     26.77 o 
   3   5  18      352.29      419.12     35.65 o 
   4   5  18      106.07      117.91     24.66 o 
   5   5  18      304.81      356.27     34.38 o 
   6   5  18      133.14      134.07     30.13 o 
   7   5  18        8.74       18.94     23.41 o 
   8   5  18      125.08      142.40     26.70 o 
   9   5  18       68.44       67.68     39.07 o 
  -8   6  18      331.62      356.14     30.99 o 
  -7   6  18        5.41      -20.53     23.77 o 
  -6   6  18       83.22       87.25     22.34 o 
  -5   6  18      431.68      421.36     27.41 o 
  -4   6  18       80.16       45.97     20.96 o 
  -3   6  18        1.45        5.47     27.90 o 
  -2   6  18      392.37      478.39     37.20 o 
  -1   6  18      664.95      697.82     46.76 o 
   0   6  18        0.21       -4.37     22.59 o 
   1   6  18      656.07      689.88     40.18 o 
   2   6  18      393.92      493.37     38.50 o 
   3   6  18        1.29       21.39     26.53 o 
   4   6  18       77.40       55.77     27.57 o 
   5   6  18      421.43      404.60     30.28 o 
   6   6  18       86.44      112.54     30.26 o 
   7   6  18        6.17       -0.11     36.43 o 
   8   6  18      339.40      370.98     53.41 o 
  -7   7  18      191.02      205.83     25.62 o 
  -6   7  18       27.95       54.06     21.98 o 
  -5   7  18       98.55       84.47     21.23 o 
  -4   7  18       84.38       85.28     25.00 o 
  -3   7  18       55.21       29.39     26.73 o 
  -2   7  18       70.64       90.26     27.19 o 
  -1   7  18      182.77      197.57     33.93 o 
   0   7  18      150.86      146.46     33.21 o 
   1   7  18      180.83      187.64     30.00 o 
   2   7  18       72.24       78.30     25.56 o 
   3   7  18       57.33       67.73     28.41 o 
   4   7  18       89.02       44.08     28.77 o 
   5   7  18       97.49       75.20     40.77 o 
   6   7  18       29.72       20.93     26.79 o 
   7   7  18      192.88      156.26     50.67 o 
  -7   8  18        4.65       27.55     23.41 o 
  -6   8  18       70.17       48.29     22.66 o 
  -5   8  18      397.31      420.64     42.21 o 
  -4   8  18      245.30      233.62     53.58 o 
  -3   8  18       39.56       57.15     28.23 o 
  -2   8  18      194.41      211.06     30.56 o 
  -1   8  18      411.14      443.26     43.53 o 
   0   8  18      314.46      384.95     41.47 o 
   1   8  18      422.66      446.82     44.55 o 
   2   8  18      200.81      204.68     52.59 o 
   3   8  18       37.80       12.98     29.19 o 
   4   8  18      235.37      268.64     35.22 o 
   5   8  18      400.98      391.09     38.98 o 
   6   8  18       70.96      104.63     38.31 o 
   7   8  18        5.28       11.99     45.01 o 
  -5   9  18      193.20      200.49     29.57 o 
  -4   9  18      237.95      227.77     29.46 o 
  -3   9  18      159.50      158.39     38.44 o 
  -2   9  18      340.26      392.00     37.19 o 
  -1   9  18      218.61      198.28     59.87 o 
   0   9  18      169.29      227.15     39.13 o 
   1   9  18      220.24      227.51     35.02 o 
   2   9  18      344.25      382.86     35.49 o 
   3   9  18      154.88      149.58     43.30 o 
   4   9  18      240.90      227.17     35.93 o 
   5   9  18      193.54      194.53     35.29 o 
  -4  10  18       53.52       54.01     35.91 o 
  -3  10  18      127.86      153.91     32.66 o 
  -2  10  18      383.35      397.65     44.79 o 
  -1  10  18       49.11       66.49     36.53 o 
   0  10  18       34.10       59.78     40.70 o 
   1  10  18       47.19       13.78     32.92 o 
   2  10  18      384.63      387.16     41.56 o 
   3  10  18      125.14      125.30     35.44 o 
   4  10  18       50.24       42.29     58.72 o 
  -1  11  18       93.27       67.71     34.32 o 
   0  11  18       82.86      145.93     36.12 o 
   1  11  18       94.80       56.84     35.56 o 
   1   0  19      382.26      377.70     36.49 o 
   2   0  19       11.84       10.01     17.41 o 
   3   0  19       82.42       75.12     19.12 o 
   4   0  19      101.10       90.82     22.89 o 
   5   0  19      539.86      562.80     36.14 o 
   6   0  19      198.97      159.32     25.93 o 
   7   0  19       91.06       90.71     25.81 o 
   8   0  19      427.86      464.72     32.61 o 
   9   0  19      351.86      403.11     32.27 o 
  -9   1  19        1.19      -42.91     28.71 o 
  -8   1  19      235.18      271.44     27.62 o 
  -7   1  19       52.15       51.57     22.56 o 
  -6   1  19      106.38      106.93     24.97 o 
  -5   1  19       31.68       41.73     22.96 o 
  -4   1  19       56.85       41.05     19.20 o 
  -3   1  19      475.35      450.69     27.47 o 
  -2   1  19      124.90       85.70     18.97 o 
  -1   1  19        5.21       23.51     17.06 o 
   0   1  19      448.45      482.48     33.08 o 
   1   1  19        4.96       42.11     18.27 o 
   2   1  19      133.27      143.43     24.14 o 
   3   1  19      478.85      458.96     28.10 o 
   4   1  19       50.77       24.12     22.05 o 
   5   1  19       31.02       -6.17     22.67 o 
   6   1  19      116.02      124.51     25.30 o 
   7   1  19       52.03       41.35     25.61 o 
   8   1  19      239.32      204.62     29.66 o 
   9   1  19        1.42      -10.79     27.75 o 
  -9   2  19        3.89      -17.75     28.99 o 
  -8   2  19       13.19      -23.40     35.37 o 
  -7   2  19      230.03      218.10     25.60 o 
  -6   2  19       11.07      -25.62     20.83 o 
  -5   2  19       21.31       35.01     19.75 o 
  -4   2  19      146.54      141.63     20.97 o 
  -3   2  19      166.05      169.44     20.95 o 
  -2   2  19      289.23      294.00     22.91 o 
  -1   2  19      382.10      374.61     32.40 o 
   0   2  19      129.56      136.62     23.77 o 
   1   2  19      389.16      382.65     30.40 o 
   2   2  19      283.12      318.76     29.00 o 
   3   2  19      170.66      149.68     31.29 o 
   4   2  19      155.23      197.90     25.05 o 
   5   2  19       22.93       18.80     23.21 o 
   6   2  19       14.05        7.00     23.76 o 
   7   2  19      227.85      218.76     27.04 o 
   8   2  19       11.88       16.26     35.75 o 
   9   2  19        4.83       16.14     36.45 o 
  -9   3  19       77.62       35.07     30.93 o 
  -8   3  19       53.49       56.13     29.93 o 
  -7   3  19       36.88      -12.52     27.29 o 
  -6   3  19       58.77       43.14     19.38 o 
  -5   3  19      189.99      180.31     22.47 o 
  -4   3  19      309.76      326.94     24.95 o 
  -3   3  19      184.31      170.88     21.09 o 
  -2   3  19      666.88      652.75     35.31 o 
  -1   3  19      275.14      311.23     28.79 o 
   0   3  19       41.33       32.88     22.49 o 
   1   3  19      284.33      334.94     26.58 o 
   2   3  19      664.59      629.87     37.47 o 
   3   3  19      173.80      190.99     27.90 o 
   4   3  19      325.72      332.89     32.95 o 
   5   3  19      193.20      192.82     24.25 o 
   6   3  19       59.15       67.33     23.20 o 
   7   3  19       40.58       48.60     26.09 o 
   8   3  19       52.44       29.21     25.54 o 
   9   3  19       75.68       76.40     43.96 o 
  -8   4  19      212.32      213.51     32.67 o 
  -7   4  19      484.59      447.18     32.39 o 
  -6   4  19        7.19      -18.95     22.32 o 
  -5   4  19        5.77      -26.31     21.78 o 
  -4   4  19        4.43       -8.45     18.65 o 
  -3   4  19      184.50      149.24     20.38 o 
  -2   4  19       92.15      125.48     24.40 o 
  -1   4  19      413.87      444.45     33.55 o 
   0   4  19       37.99        9.12     22.95 o 
   1   4  19      409.26      433.89     29.86 o 
   2   4  19      103.34      147.82     27.20 o 
   3   4  19      177.74      173.86     22.77 o 
   4   4  19        3.22      -12.43     25.63 o 
   5   4  19        6.70        9.25     27.03 o 
   6   4  19        6.25        8.19     22.38 o 
   7   4  19      471.69      515.13     35.53 o 
   8   4  19      211.84      214.56     31.20 o 
  -8   5  19       96.64      100.82     26.97 o 
  -7   5  19       52.60       37.84     24.65 o 
  -6   5  19      185.19      166.41     25.72 o 
  -5   5  19      377.07      398.97     29.37 o 
  -4   5  19      123.46      136.54     25.01 o 
  -3   5  19      427.65      397.51     40.74 o 
  -2   5  19       42.98       48.09     22.98 o 
  -1   5  19     1063.06     1023.96     55.67 o 
   0   5  19      108.34      109.72     24.98 o 
   1   5  19     1049.85      987.68     49.54 o 
   2   5  19       43.23       32.78     26.48 o 
   3   5  19      444.18      453.32     37.47 o 
   4   5  19      120.90      116.61     23.26 o 
   5   5  19      376.81      390.81     36.29 o 
   6   5  19      187.09      132.08     31.68 o 
   7   5  19       54.97       83.05     31.34 o 
   8   5  19       98.06      130.66     27.59 o 
  -7   6  19       21.46       59.45     25.63 o 
  -6   6  19      519.74      509.13     33.87 o 
  -5   6  19       65.18       68.77     23.06 o 
  -4   6  19        4.43       -8.58     30.90 o 
  -3   6  19      128.75      114.37     37.25 o 
  -2   6  19      264.75      265.64     36.51 o 
  -1   6  19       77.20      127.86     25.01 o 
   0   6  19       31.61       41.36     23.98 o 
   1   6  19       74.94       95.26     25.26 o 
   2   6  19      259.47      292.88     32.82 o 
   3   6  19      136.20      153.79     29.80 o 
   4   6  19        5.19       28.33     28.72 o 
   5   6  19       65.49       40.69     52.39 o 
   6   6  19      509.75      500.95     41.78 o 
   7   6  19       22.50       39.81     31.84 o 
  -7   7  19       65.64       79.44     24.47 o 
  -6   7  19      180.45      188.05     25.09 o 
  -5   7  19      246.64      235.11     29.61 o 
  -4   7  19       44.60       68.47     29.73 o 
  -3   7  19      167.25      195.65     31.53 o 
  -2   7  19       13.53       41.98     27.66 o 
  -1   7  19       63.59       96.61     70.54 o 
   0   7  19      240.12      219.75     36.44 o 
   1   7  19       66.30       37.97     25.03 o 
   2   7  19       14.78       27.77     28.16 o 
   3   7  19      165.49      182.22     32.23 o 
   4   7  19       46.52       65.01     30.40 o 
   5   7  19      248.86      243.49     35.44 o 
   6   7  19      180.56      244.40     48.58 o 
   7   7  19       64.02       59.81     67.05 o 
  -6   8  19      106.01      121.25     30.46 o 
  -5   8  19      200.27      216.21     30.02 o 
  -4   8  19       42.79       53.27     30.14 o 
  -3   8  19      330.65      368.73     36.85 o 
  -2   8  19      177.85      158.64     35.65 o 
  -1   8  19      349.98      349.01     41.84 o 
   0   8  19       85.77       80.73     34.37 o 
   1   8  19      337.01      272.28     40.46 o 
   2   8  19      180.51      172.84     30.13 o 
   3   8  19      336.95      298.79     36.99 o 
   4   8  19       39.26       70.79     38.90 o 
   5   8  19      193.68      225.39     38.68 o 
   6   8  19      105.33      106.84     33.73 o 
  -4   9  19       37.07       -2.79     30.79 o 
  -3   9  19       17.89       65.44     31.03 o 
  -2   9  19        0.68       14.55     34.52 o 
  -1   9  19      584.08      619.45     57.25 o 
   0   9  19       30.95       -3.37     35.01 o 
   1   9  19      575.56      601.09     52.24 o 
   2   9  19        0.70       14.92     32.61 o 
   3   9  19       18.82       66.80     43.47 o 
   4   9  19       36.80       78.04     34.39 o 
  -2  10  19      110.47       85.92     37.43 o 
  -1  10  19       20.33       66.61     37.29 o 
   0  10  19       32.45       74.49     34.54 o 
   1  10  19       18.89       18.69     34.39 o 
   2  10  19      114.99      188.59     37.64 o 
   0   0  20      113.60      156.99     44.94 o 
   1   0  20      304.00      296.84     28.03 o 
   2   0  20       51.53       42.48     18.76 o 
   3   0  20     1053.32     1078.32     48.46 o 
   4   0  20      428.93      463.62     29.62 o 
   5   0  20      141.84      145.87     25.73 o 
   6   0  20      391.17      359.82     42.95 o 
   7   0  20       14.43      -16.30     25.54 o 
   8   0  20      239.92      244.09     31.61 o 
  -8   1  20      153.39      184.32     26.70 o 
  -7   1  20        1.32       -5.26     25.58 o 
  -6   1  20       78.83       59.52     25.36 o 
  -5   1  20      457.17      484.09     34.64 o 
  -4   1  20       23.92        6.66     19.50 o 
  -3   1  20      146.41      167.78     21.54 o 
  -2   1  20      158.30      148.70     20.70 o 
  -1   1  20      689.85      737.01     45.24 o 
   0   1  20      164.60      195.18     25.93 o 
   1   1  20      699.40      739.28     58.17 o 
   2   1  20      156.21      162.53     25.23 o 
   3   1  20      144.01      144.59     20.80 o 
   4   1  20       22.68       30.00     22.74 o 
   5   1  20      453.38      454.04     33.89 o 
   6   1  20       77.14       57.85     25.68 o 
   7   1  20        0.78      -26.57     36.33 o 
   8   1  20      153.79      140.40     29.26 o 
  -8   2  20       54.57       82.47     39.38 o 
  -7   2  20      500.50      494.88     33.31 o 
  -6   2  20      110.86      108.76     25.99 o 
  -5   2  20      177.45      188.19     23.33 o 
  -4   2  20      211.17      189.09     22.50 o 
  -3   2  20       41.43       18.58     19.32 o 
  -2   2  20       31.97       28.71     18.73 o 
  -1   2  20      154.22      137.36     25.01 o 
   0   2  20      245.44      255.69     27.80 o 
   1   2  20      144.74      156.49     23.06 o 
   2   2  20       37.00       54.52     29.61 o 
   3   2  20       46.36       14.77     25.55 o 
   4   2  20      205.89      210.86     42.86 o 
   5   2  20      177.47      221.39     29.48 o 
   6   2  20      108.05      118.00     26.67 o 
   7   2  20      512.40      561.72     36.67 o 
   8   2  20       52.93       45.43     41.27 o 
  -8   3  20        4.44       -7.55     28.98 o 
  -7   3  20       66.10       28.32     28.20 o 
  -6   3  20       33.83        1.87     25.43 o 
  -5   3  20      173.58      167.48     23.17 o 
  -4   3  20       60.55       17.85     20.15 o 
  -3   3  20      336.15      327.84     25.16 o 
  -2   3  20        8.34       19.62     23.19 o 
  -1   3  20      506.00      453.08     34.03 o 
   0   3  20        2.43        1.90     22.88 o 
   1   3  20      491.17      491.19     35.35 o 
   2   3  20        9.05       32.44     37.02 o 
   3   3  20      339.61      358.79     33.61 o 
   4   3  20       57.87       81.34     32.09 o 
   5   3  20      170.25      201.16     32.67 o 
   6   3  20       33.19       28.56     24.49 o 
   7   3  20       63.73       23.64     25.35 o 
   8   3  20        3.80      -41.58     27.72 o 
  -7   4  20      225.96      211.01     28.39 o 
  -6   4  20      122.58       88.72     24.54 o 
  -5   4  20       15.87       23.98     24.35 o 
  -4   4  20      143.22      158.06     22.07 o 
  -3   4  20      524.96      536.91     37.15 o 
  -2   4  20      144.97      128.60     26.89 o 
  -1   4  20      766.08      738.61     46.46 o 
   0   4  20        1.29       20.25     23.75 o 
   1   4  20      771.13      704.14     45.39 o 
   2   4  20      137.34      172.21     24.23 o 
   3   4  20      526.53      664.80     60.71 o 
   4   4  20      152.01      153.18     29.37 o 
   5   4  20       15.78       15.29     28.53 o 
   6   4  20      115.47      147.79     35.47 o 
   7   4  20      232.03      219.45     28.13 o 
  -7   5  20       47.55       24.75     25.82 o 
  -6   5  20       28.73       -7.29     24.28 o 
  -5   5  20       69.84       71.44     26.85 o 
  -4   5  20      609.76      622.13     52.23 o 
  -3   5  20       58.99       30.51     57.22 o 
  -2   5  20      255.43      249.83     28.53 o 
  -1   5  20       45.53       34.50     33.25 o 
   0   5  20      169.76      206.40     27.67 o 
   1   5  20       46.11       12.43     24.32 o 
   2   5  20      255.43      261.59     35.78 o 
   3   5  20       57.01       64.07     31.08 o 
   4   5  20      603.89      619.82     60.83 o 
   5   5  20       69.71       74.47     42.25 o 
   6   5  20       31.79       14.30     55.91 o 
   7   5  20       46.83       68.65     32.51 o 
  -6   6  20      148.07      169.98     26.93 o 
  -5   6  20      121.71      137.50     36.69 o 
  -4   6  20       40.63       72.64     34.40 o 
  -3   6  20      109.22      180.01     35.64 o 
  -2   6  20      122.91      116.48     34.08 o 
  -1   6  20       76.28      110.85     33.16 o 
   0   6  20       41.13       46.37     25.39 o 
   1   6  20       80.84       72.62     29.96 o 
   2   6  20      118.49      177.96     31.12 o 
   3   6  20      105.25      167.93     31.64 o 
   4   6  20       42.16       45.69     31.45 o 
   5   6  20      116.92      179.12     45.63 o 
   6   6  20      145.66      205.04     68.71 o 
  -6   7  20      220.51      240.52     34.81 o 
  -5   7  20       31.76       18.01     35.28 o 
  -4   7  20      703.34      676.22     49.54 o 
  -3   7  20      173.82      238.17     33.53 o 
  -2   7  20      158.32      173.63     36.44 o 
  -1   7  20      111.83       95.75     61.16 o 
   0   7  20      696.39      695.73     57.50 o 
   1   7  20      111.59       86.49     38.39 o 
   2   7  20      154.64      139.71     36.65 o 
   3   7  20      175.09      230.53     34.29 o 
   4   7  20      679.91      680.12     49.49 o 
   5   7  20       32.93      101.06     45.05 o 
   6   7  20      225.85      178.90     48.20 o 
  -4   8  20      321.97      389.47     39.35 o 
  -3   8  20      151.51      200.33     34.10 o 
  -2   8  20      315.00      375.85     43.81 o 
  -1   8  20       31.01       46.67     35.26 o 
   0   8  20       22.36       75.99     35.86 o 
   1   8  20       32.25      -21.70     35.25 o 
   2   8  20      306.33      294.50     42.50 o 
   3   8  20      152.90      213.32     35.55 o 
   4   8  20      326.48      347.30     39.61 o 
  -3   9  20       95.77       90.34     43.44 o 
  -2   9  20       65.61      102.94     37.81 o 
  -1   9  20        1.28        8.51     36.13 o 
   0   9  20      347.49      316.19     43.97 o 
   1   9  20        1.14       19.44     38.77 o 
   2   9  20       64.78       37.50     37.90 o 
   3   9  20       98.07      153.05     41.05 o 
   1   0  21        0.01       18.64     29.70 o 
   2   0  21        0.04      -11.32     23.49 o 
   3   0  21       65.92      108.20     21.19 o 
   4   0  21      745.43      722.44     41.62 o 
   5   0  21        0.01       11.56     24.68 o 
   6   0  21      239.40      211.69     29.52 o 
   7   0  21        7.87      -14.00     26.28 o 
  -7   1  21       14.81        8.54     26.87 o 
  -6   1  21      179.68      209.54     33.16 o 
  -5   1  21       53.32       53.12     22.32 o 
  -4   1  21      216.18      211.35     24.62 o 
  -3   1  21       85.59       94.73     24.10 o 
  -2   1  21       90.10       73.41     19.63 o 
  -1   1  21       87.91      128.94     25.09 o 
   0   1  21      245.70      298.72     37.37 o 
   1   1  21       86.69      119.15     31.92 o 
   2   1  21       84.12       98.51     32.16 o 
   3   1  21       87.51      106.31     25.51 o 
   4   1  21      226.36      204.18     26.73 o 
   5   1  21       54.78       55.12     25.38 o 
   6   1  21      178.63      172.68     39.93 o 
   7   1  21       15.96      -32.41     26.72 o 
  -7   2  21       76.87       74.83     34.02 o 
  -6   2  21       49.73       29.41     22.87 o 
  -5   2  21      237.61      231.89     25.29 o 
  -4   2  21        7.85       12.65     20.65 o 
  -3   2  21      243.59      252.68     24.22 o 
  -2   2  21      478.81      495.42     41.13 o 
  -1   2  21       46.45       48.13     24.17 o 
   0   2  21        1.18       -7.21     23.37 o 
   1   2  21       47.61       87.94     31.52 o 
   2   2  21      487.50      541.98     42.25 o 
   3   2  21      231.00      241.85     34.10 o 
   4   2  21        6.48      -29.13     23.14 o 
   5   2  21      240.80      258.87     29.59 o 
   6   2  21       48.80       47.47     24.73 o 
   7   2  21       79.25      106.96     34.87 o 
  -7   3  21        1.40      -38.17     27.49 o 
  -6   3  21      101.84       40.88     26.91 o 
  -5   3  21        0.25      -32.11     21.41 o 
  -4   3  21       81.50       78.40     21.73 o 
  -3   3  21      169.35      157.95     27.45 o 
  -2   3  21       29.46       38.48     31.29 o 
  -1   3  21       37.61       57.04     24.54 o 
   0   3  21       75.35       93.65     25.35 o 
   1   3  21       37.72       41.04     24.56 o 
   2   3  21       30.81       28.63     36.99 o 
   3   3  21      167.50      163.01     53.89 o 
   4   3  21       78.51       83.79     49.24 o 
   5   3  21        0.21       -2.16     52.37 o 
   6   3  21      102.88       82.27     31.24 o 
   7   3  21        1.31      -31.20     44.09 o 
  -7   4  21       69.12      -13.94     25.64 o 
  -6   4  21       37.46       -8.00     27.06 o 
  -5   4  21        5.56       13.39     25.39 o 
  -4   4  21      910.59      861.14     63.69 o 
  -3   4  21      225.21      256.98     29.81 o 
  -2   4  21      107.09       97.93     25.73 o 
  -1   4  21       60.55       73.91     25.53 o 
   0   4  21      250.71      298.02     30.37 o 
   1   4  21       65.30       66.64     31.50 o 
   2   4  21       97.60      127.59     29.36 o 
   3   4  21      219.73      334.14     46.82 o 
   4   4  21      912.27      996.72     80.92 o 
   5   4  21        6.02       13.54     29.93 o 
   6   4  21       36.72       34.65     31.41 o 
   7   4  21       68.74       96.15     27.01 o 
  -6   5  21       63.04       42.66     29.94 o 
  -5   5  21       34.94       72.48     35.26 o 
  -4   5  21       82.17      125.83     35.84 o 
  -3   5  21      157.98      199.27     36.93 o 
  -2   5  21       10.42       25.76     25.02 o 
  -1   5  21       89.14      128.47     31.30 o 
   0   5  21      124.83      162.21     27.40 o 
   1   5  21       84.84      101.09     27.29 o 
   2   5  21       10.67      -20.74     25.41 o 
   3   5  21      154.94      267.86     46.42 o 
   4   5  21       82.57      133.55     43.02 o 
   5   5  21       36.27      108.21     43.89 o 
   6   5  21       63.20       29.97     35.03 o 
  -5   6  21       45.11       44.95     36.73 o 
  -4   6  21      106.22      157.61     37.35 o 
  -3   6  21       98.10      119.69     36.07 o 
  -2   6  21      255.27      327.34     41.36 o 
  -1   6  21       45.65       24.26     33.10 o 
   0   6  21       45.67       56.39     26.36 o 
   1   6  21       43.26      104.10     31.86 o 
   2   6  21      259.72      241.52     40.84 o 
   3   6  21      100.19      149.74     59.75 o 
   4   6  21      106.58      178.42     62.16 o 
   5   6  21       46.01       98.27     44.74 o 
  -4   7  21       54.49       68.71     47.19 o 
  -3   7  21       68.24       69.90     36.36 o 
  -2   7  21       17.42       22.24     35.09 o 
  -1   7  21      428.36      365.69     43.87 o 
   0   7  21       33.29       -3.43     34.98 o 
   1   7  21      418.59      440.45     46.35 o 
   2   7  21       17.55        4.83     28.72 o 
   3   7  21       66.48       53.08     36.76 o 
   4   7  21       55.68      118.04     44.54 o 
  -3   8  21        4.75       -0.99     36.00 o 
  -2   8  21      112.36      102.95     45.88 o 
  -1   8  21       78.33       86.67     37.43 o 
   0   8  21      128.02      138.05     52.05 o 
   1   8  21       73.49       90.01     38.81 o 
   2   8  21      117.47      104.79     38.65 o 
   3   8  21        6.11       28.95     37.94 o 
   0   0  22      143.52      120.13     46.29 o 
   1   0  22      143.02      149.03     33.46 o 
   2   0  22       92.53       79.27     32.22 o 
   3   0  22        5.98       -0.71     20.56 o 
   4   0  22      388.58      418.42     38.64 o 
   5   0  22       42.89       25.37     22.57 o 
   6   0  22      200.34      185.78     29.65 o 
   7   0  22      125.39      107.27     30.66 o 
  -6   1  22       82.08       64.77     24.17 o 
  -5   1  22      333.65      370.02     29.32 o 
  -4   1  22       20.33       12.09     21.84 o 
  -3   1  22       37.16       37.96     21.34 o 
  -2   1  22       40.24        3.13     24.43 o 
  -1   1  22      112.47      154.74     33.81 o 
   0   1  22        2.52       25.48     30.63 o 
   1   1  22      122.15      113.59     33.21 o 
   2   1  22       40.50       55.41     32.75 o 
   3   1  22       35.95       29.84     25.76 o 
   4   1  22       20.35       -8.95     21.14 o 
   5   1  22      339.03      397.86     34.08 o 
   6   1  22       80.30       72.34     28.27 o 
  -6   2  22      121.36      147.81     29.71 o 
  -5   2  22      137.26      103.32     23.82 o 
  -4   2  22      242.92      260.01     25.86 o 
  -3   2  22      374.37      359.23     33.47 o 
  -2   2  22       16.17       46.27     25.35 o 
  -1   2  22       18.27       37.01     25.18 o 
   0   2  22       27.08       27.45     30.44 o 
   1   2  22       20.71       15.69     30.50 o 
   2   2  22       18.32       45.63     33.37 o 
   3   2  22      369.25      381.40     38.32 o 
   4   2  22      249.32      265.80     51.37 o 
   5   2  22      137.61      154.32     33.77 o 
   6   2  22      124.95      158.97     40.41 o 
  -6   3  22      115.53       90.24     29.21 o 
  -5   3  22       46.83       32.82     26.59 o 
  -4   3  22      375.45      389.21     35.42 o 
  -3   3  22        4.16       -6.29     25.95 o 
  -2   3  22       52.34       77.63     27.05 o 
  -1   3  22      236.24      249.34     29.87 o 
   0   3  22      102.15       98.14     26.75 o 
   1   3  22      238.75      225.08     36.42 o 
   2   3  22       53.42       57.59     35.01 o 
   3   3  22        4.71       46.07     30.41 o 
   4   3  22      374.63      466.96     55.49 o 
   5   3  22       47.39       73.06     40.31 o 
   6   3  22      116.48      142.58     36.98 o 
  -5   4  22       66.11       59.41     37.13 o 
  -4   4  22       45.61       79.91     35.47 o 
  -3   4  22      456.21      526.84     49.17 o 
  -2   4  22      382.35      414.12     41.28 o 
  -1   4  22       35.37       25.04     25.87 o 
   0   4  22       27.63       38.54     25.90 o 
   1   4  22       33.67       25.21     26.65 o 
   2   4  22      380.98      345.52     72.29 o 
   3   4  22      469.07      575.11     52.48 o 
   4   4  22       42.40      109.02     52.87 o 
   5   4  22       63.81      115.87     45.54 o 
  -5   5  22      138.82      180.36     39.90 o 
  -4   5  22      313.78      360.46     44.90 o 
  -3   5  22      211.09      267.16     40.84 o 
  -2   5  22       31.38       65.94     34.97 o 
  -1   5  22       37.31       21.78     26.24 o 
   0   5  22      721.16      704.59     47.22 o 
   1   5  22       38.62       42.36     27.54 o 
   2   5  22       29.46       23.63     33.35 o 
   3   5  22      209.81      217.79     73.97 o 
   4   5  22      309.10      377.27     72.16 o 
   5   5  22      139.29      229.92     49.46 o 
  -4   6  22       39.00       24.38     36.42 o 
  -3   6  22      568.97      535.24     50.85 o 
  -2   6  22      104.52      103.65     36.97 o 
  -1   6  22      281.11      292.52     61.16 o 
   0   6  22      148.93      173.55     38.23 o 
   1   6  22      285.76      327.96     34.09 o 
   2   6  22      106.31       77.35     28.80 o 
   3   6  22      570.05      541.26     77.77 o 
   4   6  22       37.86      105.89     61.11 o 
  -2   7  22        5.46       30.25     36.37 o 
  -1   7  22      340.26      391.33     46.50 o 
   0   7  22      135.88      164.32     39.65 o 
   1   7  22      342.52      387.29     55.62 o 
   2   7  22        6.57       15.73     37.18 o 
   1   0  23      291.22      349.19     42.88 o 
   2   0  23      215.46      182.14     36.73 o 
   3   0  23       17.91       14.87     34.45 o 
   4   0  23        0.86        8.78     21.88 o 
   5   0  23      800.47      792.52     44.79 o 
  -5   1  23       31.96        9.30     23.87 o 
  -4   1  23       23.76       21.96     22.85 o 
  -3   1  23        5.51      -14.03     26.49 o 
  -2   1  23      199.94      232.89     38.25 o 
  -1   1  23       16.30        7.93     45.88 o 
   0   1  23      287.65      389.97     43.33 o 
   1   1  23       16.36       30.58     32.98 o 
   2   1  23      203.70      170.98     37.54 o 
   3   1  23        4.85       12.90     34.55 o 
   4   1  23       26.77       24.41     27.51 o 
   5   1  23       31.20      -13.30     23.33 o 
  -5   2  23      262.60      240.36     27.73 o 
  -4   2  23      141.67      129.37     29.87 o 
  -3   2  23       19.85       17.77     26.77 o 
  -2   2  23       58.70       57.17     27.37 o 
  -1   2  23      372.28      487.62     46.90 o 
   0   2  23      195.93      194.84     37.08 o 
   1   2  23      365.26      369.94     43.49 o 
   2   2  23       53.86       56.20     39.92 o 
   3   2  23       20.29       56.86     37.56 o 
   4   2  23      138.82      201.07     56.22 o 
   5   2  23      261.12      280.96     61.67 o 
  -5   3  23       13.03       18.28     36.56 o 
  -4   3  23       23.89      -11.31     29.04 o 
  -3   3  23      188.05      211.23     31.45 o 
  -2   3  23       43.10       33.88     26.92 o 
  -1   3  23       64.66       27.64     26.55 o 
   0   3  23       52.43       92.73     34.08 o 
   1   3  23       64.35       84.33     34.11 o 
   2   3  23       41.34       -1.62     34.45 o 
   3   3  23      193.42      187.33     62.92 o 
   4   3  23       27.19       57.77     62.59 o 
   5   3  23       13.57       21.34     54.80 o 
  -4   4  23       51.68       77.51     36.86 o 
  -3   4  23      112.25      127.37     37.75 o 
  -2   4  23      238.66      250.25     31.72 o 
  -1   4  23       53.18       62.58     27.56 o 
   0   4  23      183.23      178.98     30.49 o 
   1   4  23       50.33       38.11     33.78 o 
   2   4  23      244.13      259.88     43.21 o 
   3   4  23      118.13      113.17     49.11 o 
   4   4  23       51.17        5.78     36.60 o 
  -3   5  23       90.54      108.75     56.13 o 
  -2   5  23      119.06      127.76     46.53 o 
  -1   5  23       91.92      108.33     29.11 o 
   0   5  23       42.28       30.78     27.18 o 
   1   5  23       97.58       62.72     35.60 o 
   2   5  23      115.19       50.83     36.47 o 
   3   5  23       87.78       93.36     38.12 o 
  -2   6  23       52.39       44.21     37.64 o 
  -1   6  23       14.39       16.65     36.19 o 
   0   6  23      134.49      146.18     39.51 o 
   1   6  23       14.75       25.41     28.83 o 
   2   6  23       49.21       45.67     36.51 o 
   0   0  24      147.59      117.59     50.74 o 
   1   0  24        0.43        8.93     57.91 o 
   2   0  24      454.09      488.11     49.25 o 
   3   0  24      129.89      169.97     58.36 o 
   4   0  24      627.11      736.05     67.35 o 
  -4   1  24        2.35       -7.54     29.13 o 
  -3   1  24        3.69      -22.16     33.89 o 
  -2   1  24      117.59      182.65     38.08 o 
  -1   1  24      131.23      190.49     38.12 o 
   0   1  24       16.11       33.21     34.08 o 
   1   1  24      125.20      154.57     37.18 o 
   2   1  24      119.75      121.28     37.60 o 
   3   1  24        4.47      -19.67     36.13 o 
   4   1  24        2.06        7.31     37.47 o 
  -3   2  24       19.61        8.39     28.15 o 
  -2   2  24      169.14      224.08     39.30 o 
  -1   2  24      312.72      340.95     53.69 o 
   0   2  24       99.42      175.20     38.16 o 
   1   2  24      313.17      270.20     40.82 o 
   2   2  24      166.05      195.08     40.11 o 
   3   2  24       17.23       26.18     37.48 o 
  -3   3  24      954.51      996.33     72.01 o 
  -2   3  24       47.82       70.39     29.14 o 
  -1   3  24      133.41      160.80     36.94 o 
   0   3  24        7.60       26.33     33.81 o 
   1   3  24      132.80      188.84     39.05 o 
   2   3  24       50.35       22.65     36.58 o 
   3   3  24      963.95     1042.48    102.86 o 
  -2   4  24       43.80       72.08     29.71 o 
  -1   4  24      104.22       99.12     29.92 o 
   0   4  24      458.56      564.03     52.04 o 
   1   4  24       99.32      110.79     37.50 o 
   2   4  24       41.26       55.08     37.29 o 
   1   0  25      210.51      218.46     40.44 o 
  -1   1  25       27.85       58.26     35.84 o 
   0   1  25      140.84      168.96     39.23 o 
   1   1  25       29.95       44.86     36.23 o 
                                                 
